# Supplementary material for: CD47 Expression in Natural Killer Cells Regulates Homeostasis and Modulates Immune Response to Lymphocytic Choriomeningitis Virus
Source: Front Immunol. 2018 Dec 20;9:2985. doi: 10.3389/fimmu.2018.02985 (PMC6320676; doi:10.3389/fimmu.2018.02985)
Supplement: Supplementary file 1 [file Table_1.XLS]

## Sheet: Sheet1
Cd47-/- UnInfected_vs_WT UnInfected				WT Infcted_vs_WT Uninfcted				Cd47-/- Infected_vs_Cd47-/- Uninfected				Cd47-/- Infected_vs_WT Infected
gene	log2FoldChange	pvalue		gene	log2FoldChange	pvalue		gene	log2FoldChange	pvalue		gene	log2FoldChange	pvalue
Gm45234	23.3424	4.39507e-09		Ighv9-2	21.649	9.04588e-07		Gm26920	24.4843	1.06068e-05		Gm26920	19.901	0.000683225
Ighv9-2	16.5121	9.7119e-05		Gm45234	21.0696	6.44772e-07		Gm24270	22.1053	4.57857e-05		Gypa	7.13609	2.68676e-06
Slc9c1	8.1301	9.30979e-13		Ighv8-12	9.25683	1.54487e-10		LCMVsLgp1	8.68203	0.0127265		Kel	6.56969	2.62286e-05
Gm15090	6.44923	1.65795e-05		LCMVsLgp1	8.39683	0.011992		Igkv13-85	7.19147	0.00653232		Slc4a1	6.54467	2.96145e-09
Wfdc21	6.42687	2.69031e-07		Igkv12-89	8.07948	1.06482e-06		Ighv10-3	6.48881	0.000165088		Gm28635	6.01179	0.0114648
1700128E19Rik	6.28278	4.27572e-07		Igkv13-85	7.70756	0.00266056		Ccl24	6.34849	0.00036074		Slc9c1	5.98151	1.41734e-05
Syngr3	6.0445	3.22108e-06		Gbp2b	7.57237	4.59739e-09		Ighg2c	6.24849	2.37959e-05		Gm38327	5.94451	6.88838e-06
Vmn2r54	6.00794	1.58007e-05		Ighv1-75	7.56304	8.86907e-06		Igkv12-38	5.78858	0.00261306		Gm8145	5.77935	0.00264837
4931403M11Rik	5.93209	1.3166e-05		Ccl2	7.52702	4.85037e-06		Ighv1-5	5.77278	0.00774691		Spire2	5.76604	0.00158116
Clec1a	5.87036	5.59453e-06		F830016B08Rik	7.11707	2.61437e-14		Cel	5.68099	0.0173713		Msgn1	5.58053	3.18513e-05
Ighv1-66	5.66033	0.000380467		AA467197	7.05849	3.46663e-12		Ighv5-12	5.66851	0.00448753		Gm12364	5.55063	0.0146452
Gm10807	5.65684	4.31069e-07		Ighv14-3	6.9858	1.50547e-07		Igkv12-89	5.64656	0.00031486		Olfr1197	5.53038	0.00669762
1600015I10Rik	5.63121	4.48507e-05		Esm1	6.87971	3.50901e-10		RP24-329C11.8	5.4753	0.041391		Gm10273	5.49493	0.00962704
Fcnb	5.58523	2.79872e-06		Ighg2c	6.85521	1.45115e-06		Igkv13-84	5.30823	0.0276132		Gm12802	5.4919	0.00947959
Olfr968	5.57069	8.21501e-06		Ptgs2	6.84637	6.11801e-05		Igkv5-43	5.11866	5.64763e-07		Ppil6	5.29448	0.00664582
Il31ra	5.54894	3.4012e-06		Ighv1-66	6.8402	3.8771e-05		Gm8982	5.07795	0.00321682		Gm43158	5.26206	0.0261746
Olfr1009	5.54611	0.000169215		Acod1	6.72181	1.28722e-10		Rpl21-ps6	5.06369	0.0125004		Gm8828	5.1981	0.0489313
Gm5541	5.49243	1.01769e-07		Igkv12-38	6.55177	0.000340102		Gm44212	5.02902	0.0332998		Gm10652	5.18302	0.0364552
Nkpd1	5.47056	1.25323e-06		Cnksr1	6.53804	2.90075e-07		Gm17968	5.01391	0.0360342		Crlf1	5.15614	0.00290874
1700001G11Rik	5.4636	0.000331866		Adgrb1	6.5326	7.55277e-08		Upk1a	4.95378	0.00020988		Spta1	5.103	8.44836e-07
Olfr1242	5.43924	9.92772e-05		Igkv6-23	6.5047	1.62632e-05		Gm12874	4.84047	0.0314765		Fga	5.07175	0.000861949
Tcp10a	5.42538	0.00288209		Cfb	6.41017	4.99886e-14		Igkv4-61	4.83745	0.0190388		Gm5640	5.02179	0.022166
Vmn2r-ps125	5.37625	0.000922415		Ighv1-54	6.29002	0.000108986		Ighv1-7	4.7315	0.000868081		Gm28044	5.00165	0.00839225
Tmc7	5.37611	0.000118023		Cxcl9	6.23229	1.15277e-12		Gm8532	4.71122	0.0298664		Fjx1	4.85257	0.00186261
RP23-413J12.1	5.36164	0.00142042		Ighv1-82	6.14827	1.81472e-09		Gm19705	4.60194	0.000314208		Olfr409-ps1	4.84901	0.0111873
D630033O11Rik	5.35504	0.00102676		Procr	6.13461	6.23743e-07		Gm14861	4.57771	0.0396353		Gm16427	4.81669	0.0298804
Chn1os3	5.32756	0.00022601		Gm7592	6.12375	0.000792943		Igkv9-124	4.52858	0.00685843		Car1	4.79869	1.33234e-05
Olfr1233	5.29714	0.000446862		Tmprss13	6.12149	5.71736e-05		Gm29453	4.49403	0.00837238		Gm8331	4.7781	0.0380644
Slc10a4	5.29078	0.000170035		Ighv5-12	6.1095	0.00126965		Muc20	4.48639	1.53026e-08		Gm28577	4.76543	0.0189062
Ly6h	5.28239	0.000685006		Cxcl11	6.02054	2.88262e-07		Gm26879	4.4534	0.0114207		Gm9529	4.7324	0.0160247
Gm30292	5.25618	5.18687e-05		Gm12253	5.92802	0.000122141		Olfr1197	4.42645	0.0204449		Gm44390	4.71338	0.0207579
Gfap	5.2484	7.90821e-05		Ifi44	5.89468	7.63951e-34		Ighv8-12	4.40913	0.000572971		Gm42781	4.7019	0.0294491
Il1rapl2	5.22024	0.000849318		Ighv1-12	5.88774	0.0153539		Ighv1-54	4.39009	0.00429146		Nrn1l	4.68762	0.0203019
Vmn2r92	5.20916	0.000326021		Ighv1-52	5.88458	0.00323612		RP23-354J5.3	4.38587	0.0323812		RP23-152N9.2	4.66398	0.0354629
Igkv19-93	5.20677	3.54676e-05		Igkv3-1	5.85282	8.58831e-05		Gbp2b	4.37182	0.000103633		Hapln2	4.65769	0.00545668
Ifna2	5.20597	0.00169063		Tmprss2	5.78879	1.55878e-06		Ighg2b	4.34179	0.000756861		Gm11643	4.65529	0.0362389
Aqp1	5.20531	1.12954e-06		Pde1a	5.76747	5.94758e-05		Gm45441	4.33374	0.0331357		Krt84	4.58587	0.00377525
Duoxa2	5.20317	0.0156815		Ighv1-61	5.74128	0.000732319		Gm732	4.32402	0.0397256		Gria1	4.55122	0.023773
Gm10545	5.1864	0.0149266		Gm15090	5.73389	0.000271142		Gm16427	4.28983	0.0393384		Ppp1r27	4.54624	0.0090872
Gm42853	5.1804	0.000132811		Igkv10-94	5.68387	0.00143301		Gm37221	4.25045	0.0448174		Crxos	4.54162	0.0220371
Gm4915	5.15532	9.03732e-06		Ccl12	5.67555	0.0372374		Ighv1-76	4.24898	0.00752397		Serpina3n	4.509	0.0294187
Gm6729	5.14514	1.16239e-05		Ighg2b	5.67296	4.88448e-06		Gm4951	4.18588	1.54255e-06		Gm7848	4.50006	0.0216768
Gm43032	5.11426	0.0203925		Nkpd1	5.65166	1.18233e-06		Ighv1-39	4.15543	0.000770695		A530053G22Rik	4.49396	0.0132029
Pdzrn3	5.10196	4.19519e-05		Ighv14-1	5.65124	0.00217241		Gm14849	4.11707	0.00879914		Olfr310	4.48843	0.0214422
Krt81	5.09894	0.0042792		Igkv1-88	5.65014	0.00310746		Gm18706	4.10839	0.00993607		Gm23927	4.47271	0.0435693
Pklr	5.08697	2.97628e-05		Cdkn2a	5.62568	0.00863746		Olfr739	4.10535	0.018282		Gm42444	4.41624	0.0215946
RP23-186O3.13	5.08493	0.00980307		Igkv4-91	5.59372	0.0147504		Gm44269	4.09842	0.0268632		RP23-99B22.2	4.39689	0.0357675
Ighv2-6	5.08043	0.0255491		Ifi27l2a	5.58493	3.59782e-19		Pagr1a	4.08841	0.00419918		Olfr576	4.39269	0.0315907
Olfr565-ps1	5.08038	0.000542816		Gzmc	5.57771	7.15366e-27		Msc	4.07492	0.0117233		Hbb-bt	4.37222	0.000239592
Olfr275	5.08023	0.00108486		1110008E08Rik	5.5593	0.00032792		Cacna1s	4.06621	0.0298176		Dnah6	4.37183	0.00237265
Vmn2r41	5.07637	0.000392815		Slc5a7	5.55549	0.0006024		Gdf3	4.06186	0.00973734		Hbb-bs	4.3523	2.1161e-06
Ghrhr	5.07215	0.0018977		Gm13293	5.55096	0.000722935		Gzmk	4.06064	5.21521e-11		Gm26576	4.34913	0.0294303
Lrrc66	5.0624	0.00158139		Igkv19-93	5.5235	3.07752e-05		Cnksr1	4.03903	0.000475509		A930002H24Rik	4.34607	0.0170996
Gm9951	5.05577	0.00263021		Gm21950	5.5205	0.000624008		Zic2	4.01348	0.0293312		Olfr771	4.34477	0.0242612
Gm4073	5.0539	0.0189739		Igkv13-84	5.50723	0.0166745		Tmprss2	3.96871	0.000376085		Tmed6	4.3294	0.0216103
Gm20687	5.05154	0.00676546		Muc20	5.40087	6.3175e-14		Mt2	3.95864	0.0181881		Gm14725	4.30881	0.0201214
Gm42678	5.04901	0.00173016		Ly6a	5.39479	5.7591e-16		F830016B08Rik	3.94756	1.39728e-06		Gm45304	4.30186	0.0156579
Gm5681	5.04049	0.00058616		Gzmd	5.37878	1.08885e-05		Caly	3.93556	0.0268952		Cdh10	4.29585	0.00161614
Gm7481	5.03998	0.0118561		Nlrp2	5.37205	0.00114968		Esm1	3.9215	1.9296e-05		Orm1	4.27708	0.0221618
Arhgef33	5.0323	0.00348418		Ccl7	5.37015	0.00427972		Ighv1-15	3.91653	0.0023522		Gm9347	4.27129	0.00974254
1700018A04Rik	5.02231	0.000117449		Gm43283	5.37008	1.78305e-05		Ighv1-19	3.90705	0.000473081		Gm12542	4.26134	0.0013873
Adamts20	5.02146	0.00200002		4921529L05Rik	5.35416	0.00553481		Kel	3.90544	0.00208195		7530416G11Rik	4.25545	0.0302573
Fxyd2	5.0137	9.21326e-06		Gm4321	5.34585	0.00331927		Gm43297	3.90179	0.0265353		Snai2	4.24344	0.0212775
2610028E06Rik	5.01165	0.00140935		Tarm1	5.31816	0.000115632		Spire2	3.89779	0.0123733		Gm15399	4.243	0.0248168
Acot3	5.00945	0.000502213		Mmp14	5.31383	8.24722e-09		C4b	3.89412	5.40179e-06		Hba-a2	4.22761	7.32047e-08
Nr5a1os	5.00851	0.00845225		Gm8643	5.30743	0.0156131		RP23-299I16.1	3.8804	0.0469066		Aqp5	4.22373	0.0205243
Camp	5.00797	6.14273e-09		Vmn2r92	5.2995	0.000472178		Ceacam10	3.86361	0.0375914		Gm11380	4.20764	0.0343232
Gjb3	4.99473	0.00240705		Bst1	5.29666	1.40757e-09		Igkv6-25	3.86085	0.029527		Clca3a1	4.2001	0.00678558
Gm9332	4.97926	0.034006		Plau	5.29473	5.68661e-08		Ighv1-81	3.85234	0.00520724		Gm13999	4.19457	0.0325858
Gm11420	4.97428	0.000686315		Ighv2-3	5.27784	0.00338091		A830035A12Rik	3.83848	0.0382855		Foxn1	4.17876	0.0243812
Asb16	4.97412	0.000382763		BC023105	5.25894	0.0187877		Gm38283	3.80623	0.0251075		Clvs2	4.17751	0.0160744
Mfsd13b	4.97391	0.00439851		Gm13506	5.2407	0.0180419		Them7	3.78788	0.00852656		Gm5662	4.16892	0.0446497
Ifna4	4.96625	0.00393431		Gm18706	5.22248	0.000887219		Itgb4	3.76147	7.93081e-13		BC046251	4.15704	0.0280718
Gm20658	4.96523	0.000131654		Bex4	5.21935	0.000889363		Crym	3.7442	0.0355452		Slc6a16	4.14686	0.0425889
Esrp1	4.96508	0.000994628		Gm43490	5.19671	0.00373144		Kcnj4	3.74234	0.00994372		Gm3194	4.12973	0.040684
Ighv2-5	4.9626	0.00623759		Ighv1-59	5.18883	0.00129066		Cfb	3.73741	1.90224e-05		Gm3383	4.12915	0.0307891
Gm43719	4.96025	0.0014177		Olfr451-ps1	5.16324	0.0483719		Tgif1-ps	3.70833	0.037498		Gm45537	4.12211	0.0121943
Oprd1	4.9599	0.000353881		RP23-400N18.2	5.15767	0.000182602		Ly6a	3.70557	7.97511e-08		9230105E05Rik	4.10613	0.0263339
RP24-423G4.1	4.9443	0.0049164		Gm10113	5.14556	0.0039617		Iigp1	3.70149	4.12195e-18		Vmn2r32	4.09786	0.0230588
Gm26585	4.93874	0.000291261		Ighv14-2	5.14204	5.47627e-06		Trbv19	3.67739	0.00555086		Tspan33	4.06248	9.30356e-05
RP23-400N18.2	4.93727	0.000195385		1700128E19Rik	5.12954	8.78837e-05		Gm30023	3.6759	0.0147875		RP23-104D6.2	4.04143	0.0451809
Grid2ip	4.93668	2.21815e-05		Cd80	5.12396	5.60756e-07		RP23-177D16.3	3.64914	0.0237734		Krtap28-13	4.0164	0.0269978
Olfr495	4.93518	0.00341362		Olfr1106	5.11022	0.00246257		Ighv1-75	3.647	0.0214833		Gm27533	4.01169	0.0395684
Lrrc38	4.92639	0.00451123		Oacyl	5.10809	0.00081892		Gm16894	3.61256	0.0317424		Gm11345	4.00051	0.0233663
Ltf	4.92291	1.49398e-09		Pklr	5.09125	5.77092e-05		Ighv1-78	3.59493	0.0148714		Klhl40	3.98835	0.0234669
Gpr165	4.92082	0.000139324		2610028E06Rik	5.08413	0.00201973		Gm11723	3.58052	0.045973		Gm44875	3.98453	0.0171506
Gm6902	4.91091	0.0278689		Olfr55	5.07985	0.000158275		Gm42846	3.57722	0.0416254		Gm26887	3.98396	0.00710892
Gm42897	4.91006	0.00079335		Upp1	5.07424	7.58787e-14		Ighv8-8	3.56579	0.000611835		Lrrc23	3.9814	0.00505409
Gm22538	4.90644	0.04944		D630033O11Rik	5.05564	0.00326563		Ifi44	3.55739	7.81344e-13		Rab38	3.97788	0.0134981
Musk	4.90604	0.000531886		Olfr1201	5.04595	0.00120416		Spp1	3.51767	6.82919e-18		1700040L08Rik	3.94833	0.027388
Gm27244	4.90446	0.00291103		Rsad2	5.04331	1.83378e-17		Cldn13	3.51528	0.0180114		Dusp21	3.94551	0.0299994
Pak3	4.89606	7.83788e-06		C4b	5.03829	9.90241e-10		Igkv6-20	3.47714	0.0472106		Gstm5	3.9347	0.0384649
Capn11	4.89409	0.00204416		Vash1	5.03702	2.25358e-05		Acod1	3.46338	0.000281937		Spata31d1c	3.91151	0.0112205
Gfi1b	4.89265	7.77066e-05		Phox2a	5.02994	0.000609863		Gm12421	3.45177	0.0478326		Cdkl1	3.89803	0.045779
Gm38284	4.89015	8.08765e-05		Ighv9-3	5.02751	8.72056e-05		Chst4	3.43697	0.036878		Slc17a3	3.89556	0.0197027
Cers3	4.8887	0.000306265		Oas1g	5.0027	4.50868e-06		Gbp10	3.42748	5.01423e-15		Fads3	3.89256	0.0175085
Gm4914	4.8875	0.0347523		Gm4841	4.97062	3.80373e-15		Vash1	3.42605	0.00225685		Cutal	3.8694	0.0182976
B230209E15Rik	4.88662	0.00546383		4833421K07Rik	4.96243	0.000456893		Ctla4	3.41459	0.00029042		RP23-54G12.8	3.86395	0.0184529
2310005A03Rik	4.8855	0.00957488		Olfr968	4.95763	0.000155928		Apol9b	3.38339	0.00551554		Gm26655	3.85005	0.0223414
Mtnr1b	4.87942	0.00755126		Rhox4a	4.95306	0.0383234		Btnl5-ps	3.38238	0.00022421		Gm17751	3.82538	0.0420674
Olfr520	4.87593	0.00294917		Cacna1s	4.94848	0.00676632		Rpl7l1-ps1	3.37297	0.0399838		Add2	3.81499	6.61021e-05
Sim2	4.87024	0.00141294		Mmp13	4.94305	0.00670763		Gm17169	3.36331	0.0173942		Vmn2r29	3.81287	0.0150184
BC048671	4.86933	0.00833525		Gm6853	4.94189	0.000171644		Trp73	3.31527	0.000205041		Gm12179	3.79529	0.0444169
Krt19	4.86901	0.00836053		Ms4a6d	4.93753	2.39569e-10		Ighv5-6	3.31135	0.0245471		Ppp1r3g	3.79062	0.0250704
Olfr491	4.86765	0.0113314		Gm14974	4.92377	0.0129811		Clca3a1	3.30948	0.0143195		Mug1	3.78649	0.0449197
Gm13337	4.85891	0.00098524		Gm16564	4.92376	0.00394202		2310026I22Rik	3.30228	0.0345354		Hist1h1t	3.78184	0.00691015
Tex24	4.85489	0.00968023		Gm44056	4.91848	0.00244235		Bex4	3.30029	0.0326629		Slc22a4	3.77787	0.0125351
Aspa	4.85406	2.69324e-05		Ighv7-3	4.91292	0.000138064		Tgfa	3.24191	4.31145e-06		Gm16010	3.76509	0.015025
Gm8823	4.85327	0.0266313		Slfn4	4.9112	1.87506e-08		Apol11b	3.19115	0.0220666		Gpr20	3.74748	0.0473949
2900011O08Rik	4.85218	0.00108061		4933409D19Rik	4.90946	0.0285496		Gm44641	3.16623	0.0189239		Gm37302	3.74249	0.0296419
Lcn2	4.84554	1.76464e-07		Chil3	4.90905	4.61271e-12		Adgrg7	3.14778	0.00604378		Vgf	3.72458	0.0200989
Gm44518	4.83795	0.00101934		Igkv12-44	4.90222	4.16399e-06		Mir9-3hg	3.11148	0.0263496		Zkscan16	3.70308	0.0475851
Olfr250	4.83724	0.00268004		RP24-84E18.1	4.89617	7.37826e-31		Anxa8	3.10617	3.56514e-10		Pramel4	3.69932	0.0179827
Gm3321	4.83616	0.00419713		Wwtr1	4.89512	6.58207e-05		Mx2	3.09114	3.6157e-06		A730035I17Rik	3.6738	0.0306926
Olfr118	4.83402	0.00185747		Ctsg	4.88536	0.000795882		Nrk	3.09057	0.00265996		6720469O03Rik	3.66436	0.0201063
Eps8l2	4.82549	0.000171249		Kcnv2	4.88174	0.00112651		Gm25082	3.06128	0.0041784		Trim29	3.65052	0.0330726
2610011E03Rik	4.82041	5.52036e-05		Vmn1r-ps73	4.87685	0.0105179		RP24-84E18.1	3.05919	1.26487e-12		Lpar3	3.62699	0.0436858
Gm38000	4.81772	0.00125205		Batf2	4.87053	7.86292e-07		Olfr1510	3.05914	0.0429336		Gm12161	3.60253	0.0363289
Igkv6-23	4.817	0.000846972		Tmem98	4.84597	0.021375		Ighv7-3	3.05743	0.0180483		Gm11892	3.59283	0.0482895
Bex6	4.81596	0.00265944		Vmn2r118	4.83902	0.00181385		Upp1	3.01738	6.46405e-06		CK137956	3.58502	0.0302055
Cpvl	4.81576	0.0401278		Sectm1a	4.83819	0.00799588		Slfn1	3.00314	2.7244e-09		Gm28154	3.58393	0.0490593
4933430N04Rik	4.81294	0.0005466		Lrfn2	4.83301	0.00231355		Gm6410	2.99244	0.0366115		Tfr2	3.5713	0.00408247
1700047O18Rik	4.8118	0.025399		Gm13153	4.82634	0.00774138		Cd8b1	2.9912	0.00198386		Olfr591	3.56859	0.0471204
Olfr1166	4.77818	0.0010659		Ackr3	4.80547	2.35856e-05		2810459M11Rik	2.96512	0.0196576		D030047H15Rik	3.56449	0.024123
Gm38233	4.77436	0.00833378		Capn8	4.80422	0.00507687		AA467197	2.95922	3.57929e-05		1810062G17Rik	3.55909	0.0197865
Gdf15	4.77423	0.000120397		Gm7732	4.79947	0.0115704		Gypa	2.9485	0.00878977		Gm43474	3.54369	0.044542
Otol1	4.77188	0.00468804		Ifit3b	4.79387	2.15836e-12		Lif	2.93673	1.09996e-11		Vmn2r114	3.54294	0.0474475
Pramel	4.77093	0.0303096		Gbp10	4.79203	9.88267e-30		Gm44846	2.93185	0.0365081		Olfr8	3.541	0.0481708
Gm44056	4.77042	0.00207162		Muc13	4.78951	0.000441224		Nos2	2.91152	0.00986816		Ccdc80	3.53681	1.42073e-06
Trem3	4.76984	8.40706e-05		Igkv6-13	4.78538	0.00460274		Pklr	2.90652	0.00312254		Trpm3	3.53417	0.0253481
Chil3	4.76955	1.08068e-12		Slfn5os	4.78028	0.0223705		Klf1	2.89858	0.0237201		Hba-a1	3.52972	0.000185157
Olfr8	4.76542	0.00125559		Ighv2-5	4.77814	0.0126355		Cd1d2	2.88924	0.0124569		Glra3	3.52222	0.018839
Olfr735	4.7649	0.00586479		Dthd1	4.77577	1.61606e-05		6720469O03Rik	2.88765	0.0374592		Apol11b	3.51905	0.0171548
Rasl10a	4.76297	0.00925797		Mapk13	4.76993	0.000176871		Ighv1-82	2.86353	0.00514429		Hyal4	3.51754	0.0332941
Gm44854	4.75737	0.00794439		Ocstamp	4.76977	2.93443e-05		Gm42928	2.86202	0.0100918		Pagr1a	3.50512	0.0186835
Gm44102	4.75247	0.00178739		Efcab6	4.76116	0.00622469		Miat	2.78951	1.24259e-10		Hspa1b	3.50034	0.00148851
Gm13619	4.75145	0.000394765		Mx2	4.75412	2.0396e-13		Ighg3	2.78633	0.0425871		Cldn13	3.50025	0.02741
Gm44927	4.75134	0.00508508		Plac8	4.754	2.07817e-43		Oasl2	2.78411	7.17964e-07		Tmem246	3.48959	0.0250338
Vmn2r118	4.75022	0.00134625		Slc10a4	4.75173	0.00135265		Bst1	2.78152	0.000982178		Vmn2r56	3.48685	0.0255449
Gm42616	4.74998	0.000216535		Fam205a1	4.74531	0.0240474		Ms4a3	2.78141	0.018236		E330011O21Rik	3.46909	0.0391536
Gm8696	4.74913	0.00748757		Gm44854	4.7441	0.01204		Prr23a3	2.74906	0.0386703		Col13a1	3.46399	0.0490745
Tigd4	4.74691	0.000446505		Dab2	4.73732	6.73835e-06		Igkv17-127	2.73557	0.0497939		Vsx2	3.46158	0.0345813
Olfr1356	4.73192	0.0205883		1700047G03Rik	4.73195	0.00156517		Ifit3b	2.73068	9.20565e-05		Gm13337	3.45127	0.0485346
Scgb2b27	4.72733	0.0398589		Gpa33	4.72798	0.017078		Ifit3	2.70828	7.03556e-09		Prr23a3	3.44158	0.0205623
Gm15915	4.72553	0.00712992		Neurog1	4.72584	0.0444361		Add2	2.7072	0.00215438		Gm11815	3.43014	0.0462755
Gm15688	4.72501	0.000734296		Gm35392	4.72555	0.000205996		Igkv10-96	2.69194	0.0407691		Aldh1a1	3.41834	0.0106728
Brsk1	4.71866	0.00326114		Olfr1449	4.70735	0.00430458		Plac8	2.68187	3.46175e-14		Gm37018	3.41649	0.0413672
Gm13881	4.71807	0.00120731		Ighv1-80	4.70479	5.01342e-06		Gata1	2.68064	0.00828138		Gm44235	3.41525	0.018399
4930516B21Rik	4.70997	0.0383591		Gm45597	4.70397	0.0121511		Gm17146	2.67844	0.0174755		Pkhd1l1	3.36496	0.00346287
Gm5639	4.70676	0.0337435		Arhgef33	4.70074	0.00978633		Il9r	2.66124	0.00369015		Mirg	3.34532	0.0147762
Gm3455	4.70518	0.000766921		Gm26871	4.7002	0.0100386		Chit1	2.65087	1.15026e-08		Klf1	3.34163	0.0142775
Olfr1184	4.70517	0.00185454		A930001C03Rik	4.68113	0.00291704		Oas1g	2.64987	0.0160502		Camp	3.33723	0.000760899
Gm14371	4.70471	0.00147746		Gbgt1	4.67754	0.00114648		Gm4841	2.64454	7.78493e-06		Aqp1	3.33275	7.84618e-05
Gm830	4.70113	4.41212e-05		Ifi205	4.67578	5.03251e-10		Gm5602	2.64132	0.0337112		Tal1	3.3207	0.000154843
Gm28410	4.69807	0.0190603		Clstn2	4.67243	0.000758234		Nuggc	2.60185	0.0482586		Hspb7	3.30177	0.0242265
Gm42781	4.69255	0.0104031		Gm12703	4.67097	0.0128918		Slc34a2	2.59873	0.0468758		Ms4a3	3.28334	0.0103791
Syt12	4.69148	0.000246662		Olfr1233	4.66625	0.00342869		Oas2	2.59552	0.000527292		Fstl5	3.28181	0.0195526
Gm42784	4.68652	0.0154023		Nat1	4.66423	0.00691075		Rnu1b2	2.57032	0.0164402		Gm26326	3.26907	0.0192075
Lrfn2	4.67554	0.0020307		Fcnb	4.66292	0.000193464		Dab2	2.55052	0.00991359		Hsd17b1	3.26109	0.0263833
Eddm3b	4.67179	0.00355442		Bsnd	4.66267	0.000836167		Trim10	2.54071	0.0270425		Gm44998	3.25735	0.0356462
Lrfn3	4.67158	0.000169591		Nmur2	4.6622	0.00461227		Gja1	2.5347	0.036978		Lrfn3	3.25108	0.0160439
Efcab6	4.66587	0.00484375		Itgb4	4.65822	6.10664e-20		Elane	2.52961	0.00965848		Gm26381	3.2404	0.0164706
Retn	4.66383	0.00407197		Doxl2	4.65541	0.00224385		Gm5970	2.50642	0.0337123		Krt77	3.18982	0.0414771
Ighv1-61	4.65793	0.00426531		1600015I10Rik	4.64975	0.00145802		Ier3	2.49716	0.00216746		Gata1	3.18818	0.00346103
Gm12702	4.65636	0.0260661		Akap4	4.64695	0.000605007		Slc4a1	2.49384	0.00651032		Olfr94	3.18009	0.0321315
A830019L24Rik	4.65382	0.00331837		Ighv1-5	4.64215	0.0192301		Gm30075	2.49289	0.0291993		Gjd2	3.15007	0.023825
Vmn2r124	4.64556	0.000553566		Igkv6-25	4.63809	0.00748728		Gm15650	2.49252	0.0293046		Gm12944	3.13514	0.0230212
Gm13983	4.64471	0.0305349		Gm43023	4.63724	0.00752687		Tubb3	2.49163	0.0234853		Npr2	3.13082	0.0419068
Ndn	4.64299	0.000802839		Ighv1-81	4.63697	0.000502853		Atp1b2	2.4881	0.00606081		Sh2d4a	3.13072	0.0367827
A930005N03Rik	4.63778	0.0138262		Gm9003	4.63525	0.0161805		Igkv15-103	2.4786	0.0133227		Gm5541	3.10268	0.000484883
Gm14781	4.63571	0.0185155		Gzmk	4.62876	4.1375e-15		Sh2d1b2	2.47047	3.49983e-19		Micalcl	3.06204	0.0239333
4930512B01Rik	4.63553	0.00515139		Gm12361	4.62849	0.012552		Ifit1	2.43951	2.45223e-07		4930448K20Rik	3.04989	0.045459
Gm42587	4.63495	0.000681345		Igkv10-96	4.62708	0.000316366		Rsad2	2.437	6.20148e-05		Ermap	3.04431	0.00181485
Pde1a	4.63191	0.000858299		Olfr724	4.62578	0.0206029		A330009N23Rik	2.43442	0.0401614		Cacng1	3.03861	0.0293472
Cd177	4.63143	6.40911e-08		Gm10807	4.62453	9.1058e-05		Gm28177	2.43016	0.0132335		Ighv1-15	3.00227	0.0241639
Olfr112	4.62975	0.00609707		Gm13128	4.61835	0.0157502		Asns	2.41759	0.00126494		Hnmt	2.91081	0.0220536
Cxcr1	4.628	0.00302887		F10	4.61783	1.2121e-09		5033430I15Rik	2.41531	0.0271365		Wfdc21	2.91071	0.0135275
Tmem136	4.62286	0.000117073		RP23-290D15.1	4.61207	0.000860125		Snai1	2.41469	0.0322378		Pklr	2.90225	0.0053362
Muc13	4.61893	0.000423472		Lipg	4.59357	0.000543201		Aldh1a1	2.40157	0.0481417		Ces2g	2.85654	0.00415823
Olfr1276	4.61613	6.17572e-05		Olfr1052	4.59058	0.00464752		Iglv1	2.39786	0.00104416		Gm44641	2.85062	0.0434414
Gm18187	4.61246	0.000576695		Olfr1047	4.58904	0.0163075		Isg15	2.39447	1.11952e-09		BC030343	2.84285	0.00395781
Kcng4	4.61009	4.27648e-05		Gm45321	4.58902	0.0144904		Pdcd1	2.38587	0.00144668		Fam170a	2.83754	0.0399822
Ppp1r14a	4.60789	0.00111863		Vmn2r-ps125	4.58574	0.00766671		Gm12462	2.38029	0.00302101		Mpzl2	2.82012	0.0147515
Ighv14-3	4.60675	0.000375728		Igkv4-61	4.58491	0.0193381		Gm17230	2.3653	0.00101914		Atp1b2	2.81871	0.00342247
Krt14	4.60436	0.00573332		4930519A11Rik	4.58345	0.0246723		Ighv1-69	2.36165	0.00584552		Gm15475	2.81461	0.0105529
Gm9245	4.6011	0.0479099		Edn1	4.58128	0.00309269		Spta1	2.34629	0.0104063		Trim10	2.80106	0.0219848
2900064K03Rik	4.59883	0.0162307		Adamts20	4.57898	0.00766932		Pkib	2.33578	1.62444e-05		A430018G15Rik	2.73164	0.00777982
Crs-ps	4.59677	0.0466796		Iigp1	4.56775	3.59814e-28		Gbp6	2.32534	1.08247e-22		Olfr1234	2.73137	0.0435929
Pdha2	4.58953	0.000419995		Stoml3	4.56611	0.039389		H2-Bl	2.32333	0.0358061		Scn4b	2.72659	0.00702837
Ackr3	4.58599	3.32652e-05		Gm45418	4.56336	0.026566		Gm45517	2.32148	0.0497383		Nostrin	2.70986	0.0328427
Cbr3	4.58237	0.00141163		Fbn1	4.56185	0.000191081		Ifi27l2a	2.31782	0.000299866		Srrm4os	2.68752	0.0479393
Gm20052	4.57918	0.00411435		Tmem221	4.55863	0.0104351		Gm16353	2.29665	0.0383592		Rhd	2.68428	0.012918
Chil1	4.57838	2.50243e-05		Fam171a2	4.55861	0.00486596		2210408F21Rik	2.29435	0.007075		Htr1b	2.68365	0.0415831
Agbl1	4.5761	0.00241669		Gm17999	4.55846	0.00832604		Fkbp11	2.29109	0.0478797		Gm14890	2.68305	0.0362428
Gm12593	4.57555	0.0438831		Gm20687	4.55717	0.0211213		Sdcbp2	2.28983	0.024638		Prok1	2.67228	0.00833183
P2rx6	4.56447	0.000669459		Emcn	4.55348	0.0155556		Isg20	2.27728	4.80183e-07		Gm42815	2.64711	0.0336185
Ighv14-1	4.56307	0.00976862		Cib2	4.55346	0.000199704		Cxcl10	2.27413	0.000117303		Gm23610	2.61008	0.0186931
RP24-93F20.6	4.55813	0.00183999		Ighv1-7	4.54019	0.00110114		Ighv1-72	2.27122	0.0207599		D5Ertd605e	2.60584	0.0433928
Ifnab	4.55703	0.00294294		Igkv16-104	4.53787	6.71288e-05		Npffr1	2.27046	0.0150873		Gm37268	2.60458	0.036945
Kcnv2	4.55662	0.00153704		Gpr33	4.53624	0.000891849		Ermap	2.26493	0.0137395		Micall2	2.59154	0.0135073
Olfr1373	4.55554	0.0115974		Igkv1-122	4.52495	0.0299853		Gm9434	2.25397	0.0403977		RP24-374N16.7	2.58972	0.0270344
Neurod2	4.5552	0.000152558		Slc2a5	4.52384	0.0263686		Tfr2	2.24682	0.047388		Ltf	2.58502	0.00608901
Hoxb7	4.55129	0.000694789		Kcna5	4.52092	0.000861979		Epb42	2.24352	0.00607781		Sox17	2.50835	0.0484757
Cyp8b1	4.54718	0.00386702		Olfr1356	4.51506	0.0369327		Tgtp1	2.23376	1.29673e-10		Olfr1267-ps1	2.50665	0.0391688
Ctsg	4.541	0.00118118		RP24-173L14.4	4.51017	6.49056e-05		Cxcl9	2.23074	0.00619326		Ccser1	2.49944	0.0231323
4732490B19Rik	4.54021	0.00450008		Gfi1b	4.49929	0.000539452		Mapk13	2.22785	0.0305165		Gm26850	2.48204	0.022831
Gm14806	4.53989	0.00809677		1700018A04Rik	4.49401	0.00107531		Slc17a8	2.22744	0.00868757		Wnk2	2.47616	0.0465636
4930519F09Rik	4.5306	0.00377647		Trem3	4.4936	0.000374492		Gm43429	2.22576	0.0389926		Gtf2a1l	2.47605	0.0259248
Olfr773	4.52673	0.0297627		C1qtnf2	4.48993	0.00162427		Gm15956	2.22499	0.0137474		Dmpk	2.46961	0.0114321
Gm26756	4.52439	0.000792464		Igkv8-21	4.48324	0.00236979		Ifitm1	2.21399	0.0149216		Ephx2	2.4432	0.0498903
Olfr1449	4.52435	0.00403335		Pcdha5	4.48149	0.00125702		Usp18	2.21328	7.74719e-12		Fam132a	2.43169	6.66167e-05
Olfr266	4.52419	0.00066753		RP24-340I7.2	4.47915	0.0407045		Phex	2.20571	0.0219801		Zfp114	2.41496	0.0151504
Igkv6-13	4.5236	0.00499768		Eno4	4.47675	0.0188585		Ccdc36	2.19628	0.0254344		9630001P10Rik	2.41352	0.0266597
Gm10030	4.52359	0.000780636		Hc	4.4713	0.00767555		Msr1	2.17719	0.00558469		Nectin3	2.39556	0.000542035
Gm3896	4.5233	0.00499998		Pdcd1	4.46955	8.11291e-09		Mzb1	2.14947	0.00375461		Gm17034	2.36464	0.0209481
Smkr-ps	4.51605	0.0148814		Gm7155	4.46338	0.0289422		Omp	2.12424	0.000116031		Hspa9-ps1	2.36194	0.0385806
Mrgprh	4.51139	0.000431163		Il1rn	4.46132	1.66752e-08		Ifi204	2.1237	6.44914e-05		Gdf15	2.36174	0.0498021
Vmn2r28	4.49719	0.000170734		RP23-186O3.13	4.45948	0.0328597		Ighv1-26	2.1198	0.000329976		Btnl10	2.35834	0.0100409
Ppp1r3c	4.49665	0.00024487		Zic3	4.44476	0.00278574		Gpx8	2.11608	3.03568e-09		Zim1	2.28996	0.0388239
Pla2g2f	4.49191	0.00210472		Abcb11	4.44396	0.0411563		Igkv4-59	2.11061	0.0495344		6030460B20Rik	2.28429	0.0380081
Cdh19	4.49178	0.002892		Olfr1352	4.44045	0.00217026		Oasl1	2.1091	6.35868e-07		Atp7b	2.25096	0.0153476
D330025C20Rik	4.49014	0.00104087		Gm26912	4.43562	0.0114291		RP23-181A8.3	2.10659	4.11746e-05		RP24-89C4.5	2.23176	0.0315357
Hes5	4.49007	0.0108128		Olfr572	4.43505	0.00337063		Epdr1	2.0951	0.00968852		Gm26840	2.22865	0.0452457
Clec2h	4.4872	0.00288098		Gm26953	4.43464	0.00368842		Carmil1	2.09329	0.00797999		Gm21982	2.22011	0.0276779
Gm31463	4.48702	0.0495229		Il12b	4.4341	0.0134955		Hemgn	2.09101	7.31338e-06		Apol8	2.20511	0.0479821
H2-M6-ps	4.48276	0.00431687		Vmn2r54	4.4271	0.00285465		Mx1	2.08591	1.4964e-11		Sh3tc2	2.18904	0.0490927
Vmn2r9	4.48236	0.000181047		Ighv1-72	4.42429	4.04608e-06		Sphk1	2.08502	0.00784738		Ngp	2.18128	0.0222799
Olfr65	4.48031	0.0304029		Mtnr1b	4.42103	0.0223531		Ffar2	2.08042	0.0100063		4933430L12Rik	2.17454	0.0441911
Tex36	4.47323	0.0235299		Sim2	4.42095	0.00610792		Gm44175	2.07899	0.0277954		4933412A08Rik	2.16406	0.0434616
Srpx2	4.47253	0.00437692		Igkv4-57	4.41988	0.00320233		Gm156	2.07321	2.13295e-10		Rpl23a-ps2	2.14302	0.00131977
Olfr1352	4.47141	0.00122419		1700001G11Rik	4.41917	0.00630647		Rhd	2.0702	0.0395444		Cobl	2.12873	0.0169294
6530403H02Rik	4.46458	3.78704e-05		Sucnr1	4.41865	0.00365943		Zbtb32	2.05495	4.81232e-08		Gucy1a2	2.11279	0.0252706
Gm17619	4.46242	0.0365801		Vmn2r39	4.4035	0.0282149		Tal1	2.05123	0.0106982		Lcn2	2.10922	0.0479668
Saa4	4.45667	0.00543396		Chil1	4.40319	9.81309e-05		Aqp1	2.05076	0.00813412		Samd14	2.10739	0.000685101
Gbgt1	4.4541	0.00125203		Dfnb59	4.40009	0.0193251		Arg1	2.03914	0.020594		Hhip	2.10672	0.0402465
Bend7	4.45304	0.00320105		Ighv2-2	4.39675	2.5877e-05		Gm20429	2.03833	0.02832		Bbs7	2.09351	0.0178967
Micall2	4.44538	0.000187276		Iqub	4.38875	0.0362303		Cdh17	2.02374	0.000589614		Gm6335	2.05936	0.0292187
Gm37464	4.43515	0.0305865		Gm28183	4.388	0.0391374		Btnl10	2.01922	0.0184625		Gm43267	2.04761	0.00963906
Glra3	4.43285	0.00048209		4930444E06Rik	4.38682	5.15798e-08		Ifit1bl1	2.01823	1.88767e-21		Arnt2	2.02751	0.00217922
Srrm3	4.43275	0.000812513		Syt12	4.37276	0.00110536		Gm12529	2.01183	0.0342849		Cd177	2.01157	0.0342775
Capn8	4.43119	0.00682392		Rex2	4.36797	0.0370314		Gm37689	2.00581	0.0100016		Gm2822	1.99916	0.00703779
Slc13a2	4.42377	0.00241256		Upk1a	4.36762	0.000458149		Tshb	1.99139	0.0215848		Oaz2-ps	1.99405	0.0291136
Gm15557	4.42219	0.0228809		BC016579	4.36407	0.0224465		Art2b	1.98814	6.32588e-07		Olfr410	1.98991	0.0385979
Doxl2	4.42191	0.00244123		Gm37521	4.36219	0.000738878		Grin2c	1.97674	0.0382587		Ankrd63	1.97865	0.0283306
Gm17999	4.42178	0.00720061		Bex6	4.35905	0.00997377		Ceacam16	1.97336	0.010284		Alas2	1.97313	0.00278192
Bmpr1b	4.41971	0.00165594		Gm13707	4.35308	0.00872339		Slfn5	1.96627	1.64788e-05		Trat1	1.93748	0.0298162
Gm37896	4.41956	0.00475478		Nlrp9a	4.35238	0.0114535		Myof	1.96526	0.00203716		Olfr167	1.89383	0.0496262
RP24-538A12.3	4.41251	0.00140433		Gm43606	4.35187	0.00199916		Gm12185	1.95809	4.54436e-10		Gm37170	1.88297	0.0221849
Mmp27	4.41178	0.00885645		Vmn2r-ps130	4.34713	0.0311005		Cables1	1.95233	5.3085e-17		4933428P19Rik	1.86975	0.0411658
Olfr921	4.40668	0.0410493		Gm5535	4.34199	0.000799392		Slfn4	1.94568	0.0304219		Acsl6	1.86627	0.032822
9330178D15Rik	4.40612	0.00774438		Gm37896	4.33677	0.0084875		Havcr2	1.94326	3.2651e-07		Nefm	1.86458	0.048263
Clec4n	4.40519	6.79049e-09		Gm37304	4.33476	0.00315688		Mst1	1.91575	0.0332743		Gm17235	1.8606	0.0313152
Gm42756	4.40086	0.0137537		Gm13101	4.3283	0.00173564		Pik3r6	1.91215	8.82576e-07		Gm43653	1.84306	0.0266132
Crisp4	4.39774	0.0198429		Gm13501	4.32634	0.0341333		Filip1	1.906	7.74177e-08		Crip2	1.84047	0.0122534
Elovl2	4.39714	0.00311645		Olfr359-ps1	4.3262	0.0407999		Cep170b	1.90305	4.18248e-06		Paqr9	1.83744	0.0195031
Olfr55	4.39436	0.00072612		Tmc7	4.3249	0.00358842		Ankrd53	1.90172	0.00511874		Fn1	1.82748	0.0154807
4932413F04Rik	4.39077	0.0180667		Hsd3b1	4.3242	0.0393086		Gbp11	1.89772	0.0179258		2018-09-08	1.81617	1.30026e-05
Sucnr1	4.39048	0.002478		Gm43719	4.32391	0.00868525		Lpl	1.88562	0.00509184		F5	1.77464	0.0129078
Gprc5d	4.38626	0.000433979		Gm10030	4.31946	0.00225848		Gm45165	1.87722	0.0410973		Dapk1	1.74834	0.0259124
Tuba3a	4.38367	0.00473003		Supt20-ps	4.31644	0.0361465		Gm22973	1.87447	3.07795e-05		Gm9905	1.7389	0.0296053
Gm36858	4.38055	0.00140293		Ido1	4.31641	0.0114621		Gm26780	1.86193	0.012641		Mobp	1.70576	0.0379234
Gm16465	4.38018	0.0403705		RP23-116C19.5	4.31185	0.0235321		Rhod	1.85619	0.0329805		Nxpe2	1.69546	0.0448487
Gm15103	4.37691	0.0363569		Olfr649	4.31079	0.00241896		Camk4	1.85593	5.30455e-07		Sptb	1.68635	0.00295619
Serpina3j	4.37532	0.021412		Vmn1r211	4.30837	0.0218339		Cabyr	1.84658	0.0483871		6430573P05Rik	1.6851	0.0149473
Lrrc31	4.37399	0.000473364		Tdrd1	4.30555	0.0092666		Ptpn3	1.84354	5.14605e-19		Fam213a	1.67774	0.00814958
Emcn	4.37026	0.0145762		Iqch	4.30452	0.000512399		Cd8a	1.84163	0.0300803		Gm15443	1.6548	0.0358436
Gm18641	4.36752	0.00977321		Ppp1r14a	4.29124	0.00398748		Vcan	1.83401	0.010261		Mical3	1.61578	0.000706987
D030025E07Rik	4.36201	0.0207561		Olfr715	4.28745	0.00161223		Oas3	1.82667	1.16632e-06		Tmem178b	1.59707	0.0448038
Cdkn2a	4.36103	0.0329236		Oas2	4.28095	4.83793e-09		Themis	1.80719	0.0134929		Gm14869	1.57667	0.0212112
Adap2os	4.35927	0.0473963		Ighv1-15	4.28083	0.00372206		Gm38009	1.79144	0.00551622		Fam184b	1.56703	6.13722e-08
Tmem174	4.35203	0.0125213		Gm43947	4.27868	0.0195277		Gm23412	1.78869	0.031972		Gm6063	1.53843	0.0341435
Cdsn	4.35072	0.00263386		Olfr794	4.27832	0.0216509		Emp1	1.78812	0.00155088		Gm26652	1.5333	0.0364051
Tmprss13	4.34528	0.00320252		Gm42587	4.2769	0.00294239		Ltk	1.78768	1.34342e-05		A230083G16Rik	1.51826	0.0467377
Gm11983	4.34495	0.00144183		RP23-181A8.4	4.25439	0.0121033		Pde7b	1.78417	2.06165e-05		Ank1	1.51302	0.000241634
Ighv2-3	4.34461	0.011878		Olfr112	4.25252	0.0173317		Lmtk3	1.76851	0.00496165		RP24-325N9.4	1.50254	0.000733579
Wwtr1	4.34299	0.00027487		4933424N20Rik	4.24859	0.00796137		Zdhhc2	1.76815	6.99867e-05		Gm37943	1.48399	0.0226149
Gm7784	4.34082	0.00535347		Slco1a4	4.24678	0.00285985		Scn5a	1.76742	0.0106759		Gga2	1.47064	0.00588999
Gm14147	4.3406	0.00947658		Gm4219	4.24561	0.0141915		Cmpk2	1.76359	0.000119312		Ptprh	1.46606	0.0377389
Krt76	4.33289	0.00381387		Olfr845	4.23568	0.00631885		Cdhr1	1.76277	0.0446158		Dynlt1a	1.43445	0.0408096
Gm4524	4.33185	0.00738468		Gm43034	4.2336	0.0161866		Klra5	1.76138	4.81967e-09		Sox6	1.41965	0.00371441
Gm7732	4.33177	0.0168121		4933430N04Rik	4.23156	0.00409527		Gm45351	1.76135	0.0423264		Gm44891	1.41582	0.0372643
Gm10860	4.33146	0.0420582		Ctla4	4.22973	1.90663e-06		Htra1	1.75928	9.87868e-05		Lnx1	1.39882	0.0115814
Gm44205	4.32905	0.00237775		Gm25039	4.22897	0.015896		Oas1a	1.75687	2.84746e-15		Cr2	1.3883	0.0332617
Gm9244	4.32841	0.00266452		Gm45270	4.22573	0.0493204		Epas1	1.75262	8.73099e-09		Gm18791	1.37586	0.0247406
Gm43490	4.32749	0.0117769		Gm42453	4.22561	0.0322092		Smpdl3b	1.74861	0.002456		Abcb4	1.3335	0.0159918
Lce1i	4.3274	0.0192457		Gm11722	4.22333	0.0359703		Tnfsf11	1.74791	0.0016296		9230104M06Rik	1.31906	0.0325051
Col13a1	4.32728	0.00374291		Mal	4.22243	0.00248549		Derl3	1.74278	0.0263424		Garem1	1.29644	0.0180045
Gm12833	4.32539	0.0123554		1700009J07Rik	4.22176	0.0119183		4930507D05Rik	1.73985	0.025348		Gm11573	1.27176	0.0198266
Mirg	4.32533	0.000926797		Olfr1036	4.21953	0.0100107		Tspo2	1.73978	0.0370813		D730045B01Rik	1.26522	0.0104672
Gm36944	4.32172	0.0398006		Gm45563	4.21889	0.0216804		Art2a-ps	1.73183	0.00119439		Spire1	1.26069	0.0305282
Gm31816	4.31247	0.0148568		Vmn1r55	4.21722	0.0178951		Alas2	1.71811	0.0057555		Zdhhc14	1.24803	0.0183051
Olfr1309	4.3103	0.00162876		Ifi204	4.21634	1.90901e-16		Sema7a	1.71611	0.0118731		2010015M23Rik	1.24754	0.00800581
Gm7155	4.31009	0.026136		Olfr124	4.21445	0.00552387		Tspan2	1.71233	7.25367e-06		Gm15722	1.2457	0.0296215
Trcg1	4.30975	0.00248771		Gm28265	4.21064	0.0135326		Gzmc	1.71216	0.00110587		Llph-ps2	1.2332	0.0434982
Prodh2	4.30904	0.00611338		Olfr1335	4.20967	0.0137785		Arhgef25	1.7092	0.00208204		Hemgn	1.23279	0.0111039
Slco1a4	4.30751	0.00155061		Ifit3	4.20933	9.87494e-21		Ggt1	1.70802	0.0226701		Gm6395	1.22739	0.0269087
Gm4822	4.30704	0.0465037		Olfr1487	4.20804	0.0219099		Uchl4	1.70397	0.00353234		Gm15674	1.21755	0.000289976
Diras1	4.30666	0.000356613		Cdh19	4.20794	0.00819614		Tigit	1.69617	1.21753e-08		Tmcc2	1.21668	0.00678111
Igkv3-1	4.3041	0.00271472		Fxyd2	4.20598	0.000375592		Thsd7b	1.68817	3.57035e-05		1110020A21Rik	1.20923	0.0466331
RP23-323P3.1	4.30066	0.0229672		Trcg1	4.2043	0.00490137		Selenom	1.68769	0.0437867		Gm15423	1.2076	0.0220919
Gm14033	4.30048	0.00777264		Ocln	4.20007	0.0047869		Gm7866	1.68128	0.00129877		Alpk3	1.19463	0.0402468
C530043K16Rik	4.30041	0.000236755		Gm43612	4.19902	0.00359453		Lag3	1.68111	5.40888e-11		Cpox	1.18083	7.55853e-05
Olfr1527-ps1	4.29914	0.0187024		Ppp2r2c	4.1948	0.000444094		Gm4737	1.67862	0.0227349		Fbxl15	1.17818	0.0292249
Sox5os1	4.29894	0.0154259		Olfr1373	4.18741	0.0285722		Hmgn3	1.66818	0.0442263		Bdh1	1.17233	0.0138673
Gm3147	4.28982	0.0337135		Trp73os	4.18433	0.0197614		Wnt9a	1.667	0.0311041		4930537H20Rik	1.13604	0.0213401
4930447C11Rik	4.28913	0.0235644		Olfr735	4.18163	0.0227533		Acoxl	1.65197	5.31913e-06		Gm26613	1.13124	0.0457592
Car1	4.28601	2.35812e-05		Ppp1r3c	4.18004	0.00118244		Gm13420	1.65152	0.0141358		R74862	1.11394	0.00645532
RP24-84C23.5	4.28246	0.0207431		Trav16	4.17916	0.00596137		Ccl3	1.64002	1.8769e-07		Ccdc184	1.066	0.0294153
Gm37304	4.28112	0.00230297		Gm44191	4.17663	0.00555796		Htr7	1.6336	0.0387055		Gm44914	1.05004	0.016948
Gm14663	4.27657	0.0173024		Dmtn	4.1692	1.65264e-07		Tuft1	1.63323	0.00112397		Tmc4	1.04705	0.0363593
Gm14169	4.27432	0.0025153		Gm36388	4.16877	0.0295421		Zmat4	1.629	0.00210985		Mfsd2b	1.00616	0.0494539
A930017M01Rik	4.27378	0.0322221		Tmem125	4.16532	0.00874593		Coch	1.627	0.00205991		Obscn	1.00376	0.0386135
Gm21370	4.27234	0.00219156		Olfr1243	4.15403	0.0219137		Sptb	1.62554	0.00249261		1700029I15Rik	1.00067	0.043388
Akap4	4.27073	0.00108941		Olfr787	4.15163	0.0495262		Gm42521	1.62381	0.0345755		Snrk	1.00065	0.000980462
Gm44644	4.26756	0.00940204		Pak3	4.14739	0.000279313		Gbp2	1.60929	4.71688e-10		Gm45109	-1.00631	0.0320402
Oacyl	4.26736	0.00372678		Gm14497	4.14645	0.0481879		Gm7609	1.60529	0.00325165		Dubr	-1.00933	1.95148e-08
Mill1	4.26449	0.0131199		Gm26756	4.14591	0.00357636		Pou2af1	1.5991	0.0387975		Tbc1d19	-1.02726	0.0445062
AU022751	4.26084	0.000995906		B230209E15Rik	4.13157	0.0272389		Tmprss6	1.58858	0.00110823		Gm45311	-1.02894	0.0425962
Gm13124	4.26032	0.0433079		Olfr730	4.13045	0.00455236		Gm17229	1.57409	0.0356014		Gm43254	-1.02912	0.0271756
D7Ertd443e	4.25407	0.00419154		Olfr482	4.12786	0.00175518		Angpt4	1.56193	0.0478967		Ccdc28b	-1.0315	0.0221878
Gm15577	4.2516	0.0185565		Gm9244	4.11616	0.00657345		Ncf1	1.5613	3.00182e-06		Camk2b	-1.05106	0.0140941
Ngp	4.25099	2.21097e-07		Olfr1527-ps1	4.11572	0.0333746		Id3	1.55988	0.00727883		Gpr141	-1.06443	0.0190806
Kcna5	4.2455	0.00116166		Gm38275	4.10856	0.0436244		Ass1	1.54918	0.00269317		Gm10182	-1.07539	0.0213769
1700003F12Rik	4.24449	0.0026106		Ly6h	4.10831	0.0133964		Parp12	1.54684	8.30816e-07		Zfp993	-1.08445	0.0208252
Igkv1-122	4.24443	0.0319723		Syngr3	4.10651	0.00329		Igkv1-117	1.54628	0.0238755		Gm20517	-1.09657	0.0388731
Krtap5-1	4.24396	0.0240145		Gm38000	4.10357	0.00915776		Gzmb	1.54584	1.54887e-11		Apba1	-1.11412	0.0486423
Olfr1398-ps1	4.24391	0.00924662		Myof	4.10305	5.10113e-11		Igkc	1.54466	0.00849822		Sult2b1	-1.11595	0.00133596
Fam205a1	4.24367	0.0338318		Gm7882	4.09804	0.0157082		Osgin1	1.54445	1.01239e-05		Gm37296	-1.12816	0.0409181
Stpg3	4.2365	0.00294797		1700054M17Rik	4.09591	0.02563		RP23-181A8.5	1.54425	0.00977789		Hyal1	-1.13526	0.0208047
Cdrt4os1	4.23419	0.00160651		Eps8l2	4.09222	0.00253493		Lrrk2	1.534	0.0228241		Cpne5	-1.14138	0.0424809
Ighv1-52	4.23264	0.0268053		Cpne6	4.08938	0.00905498		Dagla	1.53272	0.0048599		Gm15638	-1.1769	0.00410589
Gm43878	4.23125	0.00453549		9830004L10Rik	4.08925	0.0169878		Glrx	1.53045	1.21249e-15		Fzd6	-1.18054	0.0388054
Gm44998	4.23033	0.0011349		Gm4951	4.08647	5.53467e-07		Pmaip1	1.52652	3.37558e-08		Hykk	-1.18408	0.0156394
Gm43353	4.22596	0.0331153		Gm19175	4.08484	0.0116542		Serpinb9b	1.52125	4.90871e-14		Cage1	-1.19145	0.0381988
Emx2	4.22469	0.00285452		Oasl2	4.08478	4.50786e-14		Lamc1	1.51897	1.14285e-12		Olfr56	-1.19648	0.00509018
Gm13024	4.21834	0.0483495		Gm15704	4.07916	0.0141369		Fam132a	1.51454	0.00698425		Slc24a3	-1.19733	0.0276244
Gm6853	4.21803	0.00100115		Met	4.07607	2.21559e-06		Ifi205	1.51447	0.0479035		Gm38224	-1.19856	0.0109534
Gm37331	4.21547	0.00535905		Lhfpl1	4.07419	0.0160173		Fcrl5	1.51146	0.0321919		Gm36976	-1.20503	0.0246732
A230072I06Rik	4.21334	0.00077317		Gm18353	4.07386	0.019815		Cc2d2b	1.50931	0.0189951		Ifi204	-1.20717	0.0305517
Olfr1389	4.21168	0.00300456		WI1-1203N12.2	4.07121	0.044653		Igkv14-111	1.48562	0.0098641		Cxcl10	-1.21086	0.0458715
Gm13848	4.21117	0.000557751		Akap14	4.0709	0.0047965		Itga1	1.4824	6.12103e-11		Gm11766	-1.21235	0.0117307
Dpep1	4.21093	0.0178633		Evc	4.06472	9.31743e-05		Nr4a2	1.48143	2.50238e-06		Phf11d	-1.22016	0.041447
Gm44942	4.20784	0.00904245		Ffar4	4.0559	0.00504025		Igtp	1.48101	1.01961e-10		Gm15834	-1.23271	0.0349096
RP24-173L14.4	4.2045	0.00010558		Tex24	4.05494	0.042482		Ifi213	1.47762	2.42141e-15		D330023K18Rik	-1.23595	0.0438689
Pdgfrl	4.20346	0.000978594		4930519F16Rik	4.0514	0.0215809		Itgb3	1.46459	7.22702e-09		Ociad2	-1.23821	0.0327839
Nxph3	4.20104	0.00355488		Gm4845	4.05078	0.0150206		Jun	1.45812	0.0295342		Plekhg1	-1.25626	0.0199956
Gm9921	4.19769	0.00497022		Lrrc4b	4.04899	0.0127906		Ifng	1.45748	3.22215e-06		Lmtk3	-1.2606	0.0455818
Medag	4.19568	0.0060255		Gm33366	4.04797	0.0306439		Phf11b	1.45341	9.10777e-14		Nupr1	-1.27045	0.0168011
Gm17540	4.19365	0.00829494		Olfr566	4.04644	0.0162643		Ifi211	1.45288	0.000113285		Nrip3	-1.27881	0.00480552
Sema3c	4.1918	0.00082264		Gm1982	4.04569	0.00440862		S100a6	1.4474	3.22405e-21		1700065D16Rik	-1.2833	0.0390474
Myh15	4.19064	0.000323319		Acot3	4.04336	0.00847099		Rtp4	1.44015	4.48204e-05		Slc23a1	-1.3068	0.0119999
Gm2324	4.18848	0.00940851		Igkv17-127	4.04268	0.00282684		Rbpsuh-rs3	1.43281	0.026405		Gm6044	-1.31264	0.044046
Gad2	4.18769	0.000680822		Olfr573-ps1	4.04221	0.0453897		Gpnmb	1.43204	0.00298659		Slc9a5	-1.3277	0.0292972
Gm35392	4.18688	0.000709742		Musk	4.03967	0.0074281		Gm17541	1.42679	0.0390633		Myo16	-1.3339	0.00946688
Olfr676	4.18555	0.00108384		Msr1	4.02799	2.87029e-07		Dhcr24	1.42427	0.000346261		Pir	-1.33541	0.0156934
Igkv10-94	4.18544	0.0142966		Gm44883	4.02439	0.0048361		n-R5s28	1.42167	0.0177871		Gm26930	-1.33888	0.0472417
Mroh3	4.18491	0.0213216		Gm11983	4.02285	0.00503448		Ifi214	1.42129	1.55623e-15		Gm7785	-1.34181	0.0328189
1700025N23Rik	4.18124	0.00337275		Gm43870	4.01442	0.0133124		RP23-181A8.7	1.4202	1.90526e-07		Trp53i13	-1.34892	0.00180418
Hoxc4	4.17983	0.0029379		Cyp8b1	4.01272	0.0159507		Rgs1	1.41889	9.6357e-06		Pmepa1	-1.35555	0.0106299
Edn1	4.17952	0.00489422		4933402P03Rik	4.0108	0.0309579		Myh10	1.41664	0.00491366		Ms4a4a	-1.36239	0.0471419
Vmn2r101	4.17762	0.00612976		Cav1	4.00791	0.0226025		Ffar1	1.41253	0.0360712		Pde8b	-1.37032	0.0287364
Cib2	4.17403	0.00044677		Oscar	4.00436	0.0249844		Anxa3	1.406	0.0427241		Fut4	-1.37968	0.0309201
Hnf1b	4.17185	0.021614		Gm14371	4.00314	0.0109958		Ccdc109b	1.40305	0.0389092		Gm9929	-1.39058	0.0174631
Gm15165	4.16783	0.010931		Diras1	4.00238	0.00148237		Rhebl1	1.40219	0.00516982		Ccdc173	-1.39674	0.00174065
Tmeff2	4.16572	0.000250482		4933430H06Rik	3.99775	0.00920048		Tbc1d2	1.39762	3.77158e-07		Itgb3bp	-1.42428	0.000193948
Gm5397	4.16472	0.00993144		Gm45129	3.99422	0.0227807		Amica1	1.39686	9.21549e-06		Ifi27l2a	-1.4289	0.0335043
1190005I06Rik	4.16383	0.0452427		Saa4	3.9811	0.018871		Ifit2	1.3965	2.59311e-08		Lrrc27	-1.43429	0.037173
9530036O11Rik	4.16165	0.00736554		Gm11199	3.97761	0.0430934		Dmtn	1.38509	0.0236856		Dbn1	-1.45017	0.000709516
S100a9	4.15799	1.03037e-08		Krtap26-1	3.97579	0.00835402		Phf11a	1.38062	1.90242e-06		Cd163l1	-1.45263	0.0281112
Gm9924	4.1572	0.00782112		Ighv5-16	3.97465	0.0174421		Tspan15	1.37871	0.0206382		Lhfpl2	-1.45621	0.0455716
Mgarp	4.1569	0.00524929		Gm42756	3.9737	0.0361344		Abcb9	1.37561	5.08356e-09		Gm45423	-1.45851	0.041908
Tdrd1	4.15688	0.00843469		Brsk1	3.9716	0.0200705		Ube2l6	1.37531	0.00139231		Muc20	-1.4637	0.0424408
4930444E06Rik	4.15665	7.15569e-08		Hs6st3	3.97101	0.00976029		Capg	1.37514	1.30991e-10		4921507P07Rik	-1.47959	0.0453277
Gm16564	4.14546	0.0115452		Gm37626	3.96676	0.0445058		Gm5431	1.36832	0.00182525		Gm42788	-1.55857	0.00889334
RP24-365N15.3	4.14354	0.000295838		Gm37398	3.96657	0.0133741		Rbm47	1.36645	0.0179623		Rhpn2	-1.56759	0.0152965
Gm20455	4.14295	0.0041749		Pdgfrl	3.9653	0.00292877		RP24-257F22.2	1.36304	0.031106		Gm42566	-1.59463	0.0134733
Gm12314	4.14122	0.0385159		Adgb	3.95725	0.00523808		Ccl4	1.36289	1.18212e-07		Cd47	-1.60914	1.8463e-10
Gm12527	4.13755	0.00856721		Olfr1360	3.9569	0.0199471		Aplp1	1.33067	0.0135895		Foxj1	-1.6098	0.0263021
Gm42932	4.13721	0.0329181		Gm21657	3.95231	0.0346176		St14	1.32728	3.83253e-06		Palld	-1.62004	0.0145205
Gm8993	4.13439	0.0293521		Gm21447	3.95231	0.0346176		Synpo2	1.32198	0.00299578		Gm16174	-1.63919	0.0298277
Gm18198	4.13136	0.00270134		Cxcl10	3.95189	3.93895e-12		Rpl18-ps1	1.31737	0.023487		1700030C10Rik	-1.64299	0.00706837
Gm37779	4.12854	0.0015944		Padi3	3.9517	0.0136058		Gm26615	1.31574	0.00128912		A630035G10Rik	-1.69692	0.00419422
Gm43593	4.12725	0.0256808		Ighg3	3.9364	0.00292474		Cd5	1.31308	0.0495905		Gm28809	-1.71328	0.0230725
Gm8020	4.12704	0.00971711		C130060K24Rik	3.93462	0.0370696		Alpk2	1.31098	0.00425544		Gm16229	-1.71931	0.0322592
Gm45634	4.12695	0.0382078		Gm37412	3.9332	0.00940379		Ccl9	1.30884	0.000336918		Nr1d1	-1.73061	0.0294961
Gm45129	4.12549	0.013		Mmp25	3.9323	1.6243e-05		Trac	1.30631	0.0344361		Gm16165	-1.7319	0.0192788
Tyrp1	4.12516	0.000344085		Nos2	3.9282	0.000161356		Pmepa1	1.30508	0.0108232		Cyp2ab1	-1.74736	0.0414427
Ascl4	4.12414	0.000691904		Stpg3	3.92812	0.00869737		Rgl3	1.30126	0.0114903		Slc22a21	-1.76151	0.00293112
Gm13054	4.11921	0.00949807		Rspo4os	3.92465	0.024828		Trim30b	1.29055	0.00751726		Col4a2	-1.76308	0.0498943
Gm42527	4.11653	0.0317771		Olfr188-ps1	3.9241	0.0230515		Sptbn5	1.28946	0.00104785		Cfb	-1.78029	0.0486497
Gm9062	4.11571	0.0488204		Aqp1	3.92331	0.000462319		Irgm1	1.28704	1.12532e-12		Zfp947	-1.7882	0.0127214
Marco	4.1143	7.19171e-05		Gm26585	3.91757	0.00723209		Cd69	1.28583	2.35569e-06		Phldb2	-1.79937	0.0465521
Gm37323	4.11429	0.0337641		Gm38284	3.91436	0.00275663		S100a4	1.28071	2.08523e-08		Gzmc	-1.81513	0.000903843
Olfr1028	4.11289	0.010672		Spp1	3.91312	1.92218e-23		Ccnb1	1.28059	0.000287108		Gm20036	-1.84211	0.0427116
Gm14497	4.11248	0.0383978		Cacng5	3.91302	0.0191327		Ugt1a8	1.28024	0.0106717		Gm44739	-1.84379	0.0182574
Nmur1	4.10818	0.000695003		Gm6729	3.91268	0.00171901		Cacna1e	1.27918	0.0404559		Mycbpap	-1.84417	0.0316214
Gm10290	4.10705	0.0338143		Scrt1	3.90745	0.000390298		Acsbg1	1.27809	4.37917e-08		Rnf225	-1.86434	0.0255167
4932414J04Rik	4.09864	0.000711967		Gm37611	3.90289	0.0263566		Cd3g	1.2688	1.47619e-05		Cyp2t4	-1.89563	0.0172754
Olfr1106	4.09735	0.0118025		Olfr641	3.89736	0.0336546		Fhl3	1.26631	1.86e-06		Snph	-1.90036	0.0248458
Gm14299	4.0963	0.0328112		Chn1os3	3.89563	0.0120918		Cd101	1.26401	0.000154353		Tulp1	-1.91006	0.0497541
Cd207	4.09575	0.0233757		Gm15080	3.8953	0.0102473		Trim30c	1.26226	0.0340462		Gm45014	-1.94249	0.0321481
E330021D16Rik	4.09183	0.0122107		2018-09-03	3.89207	0.0117553		Kctd17	1.25974	0.000447408		Usp17la	-1.95758	0.035212
Gm18303	4.0869	0.0281842		Gm9432	3.88887	0.00819362		Rhbdf1	1.2567	0.044439		Myl6b	-1.96168	0.047851
Nxph4	4.08263	0.00219163		Gm16098	3.88864	0.0109923		E2f2	1.2561	4.81669e-11		Gm30948	-1.97774	0.0187647
Gm13437	4.08185	0.0254333		Ifna13	3.88732	0.0439574		Spry4	1.25189	2.21237e-05		Gm37391	-1.9848	0.016107
Cldn25-ps	4.08021	0.0385058		Fshb	3.88259	0.0153074		Mir22hg	1.24936	0.0106627		Olfr1253	-1.98986	0.0219636
Vtcn1	4.07045	0.0110322		Ascl4	3.88177	0.00220649		Pitpnm2os2	1.23975	0.00805368		Stk32b	-2.00389	0.0479798
Gm4872	4.06565	0.0438155		5830418P13Rik	3.87294	0.0117084		Ppp1r15a	1.23616	0.0181053		Ly6i	-2.01074	0.00439264
4930545L23Rik	4.0544	0.0159479		Trp73	3.87235	4.52436e-06		Adrb1	1.2356	1.32145e-05		AA543186	-2.02252	0.0447306
Olfr506	4.05375	0.0138595		Gm37331	3.86912	0.0154776		Phf11c	1.23195	2.33012e-06		Gm10619	-2.04669	0.0317366
RP23-116C19.5	4.05073	0.025317		Gm42616	3.86847	0.00450385		Htra3	1.22976	0.0366969		4831440E17Rik	-2.06933	0.0292336
Krt72	4.05071	0.0254149		1810064F22Rik	3.8683	0.0208881		Rnf213	1.22962	3.29125e-08		Osmr	-2.08753	0.0289589
Slc44a4	4.05052	0.00562857		Cxcr1	3.86418	0.0202844		F730043M19Rik	1.22523	0.000367811		Hgf	-2.10588	0.00152544
Ighv1-75	4.04956	0.0147316		Gbp11	3.86116	2.24199e-05		Fam64a	1.22119	0.037108		Kcnf1	-2.12051	0.0204152
Gnai1	4.04847	0.0124269		2310007B03Rik	3.85848	0.0373916		RP23-292G1.5	1.22039	0.000854638		5930430L01Rik	-2.12546	0.0344592
Gm43947	4.0482	0.0202752		Gm10421	3.85687	0.0494287		Zbp1	1.21723	2.42912e-07		Gm5160	-2.12815	0.031702
RP23-116C19.2	4.04725	0.00263199		Olfr1166	3.85456	0.0135434		Nespas	1.20477	0.0337865		Gm12854	-2.12914	0.0182239
Gm45528	4.04571	0.0238398		Gm15737	3.85278	0.000332005		Haao	1.20245	0.00297341		B4galt4	-2.13208	0.0455786
Gm5309	4.04556	0.00742314		Gpr6	3.85073	0.0419064		Capn5	1.19979	1.80482e-07		Gm11973	-2.18907	0.0470338
Gm11502	4.04489	0.0118541		Gm44205	3.84679	0.0106108		Ank1	1.19184	0.00220214		RP23-158J3.2	-2.18937	0.0370067
Gm13403	4.04357	0.000520333		RP24-93F20.6	3.84654	0.0136687		Casp3	1.18827	2.94751e-17		Prelid2	-2.20124	0.0135653
Lhx5	4.04043	0.00286901		Gm18406	3.84605	0.0138457		Ccne1	1.18215	0.00014069		C030014I23Rik	-2.22251	0.036145
Olfr1052	4.04027	0.00940078		Olfr32	3.84535	0.0260147		Synpo	1.17956	0.000153781		Il1rn	-2.24956	0.0077623
Mapk13	4.03607	0.00119121		1700003F12Rik	3.84505	0.0095279		Sorcs2	1.1705	5.39332e-06		Plb1	-2.29008	0.00512018
Gm34280	4.03522	0.0362888		Olfr1065	3.84411	0.04367		Zbtb42	1.16771	1.07596e-07		Gm16558	-2.29388	0.00156403
4933424N20Rik	4.03341	0.00839484		Gm13327	3.84211	0.0499053		Irf7	1.16517	5.93578e-07		Olfr639	-2.31135	0.00518049
Gm4863	4.03295	0.0341066		Gsdma	3.83958	0.0311901		Gm9887	1.16502	0.000994837		Tmem25	-2.31147	0.0433006
Gm7790	4.03244	0.00490768		Nmrk2	3.83384	0.0108796		Vps37b	1.16323	3.91292e-13		Efr3b	-2.31357	0.0397846
Gm34653	4.0311	0.00383992		Rassf6	3.83379	0.00638723		Gm26637	1.16204	0.0107844		Tmem220	-2.33661	0.000208544
Gm38272	4.03064	0.0315737		4930545L23Rik	3.83016	0.0311341		Kdm4d	1.15951	0.0101111		Tctex1d4	-2.34741	0.0454143
A830012C17Rik	4.02916	0.0039247		Olfr480	3.82613	0.022352		Pard3b	1.15778	0.000221681		4933440M02Rik	-2.35032	0.0107781
Olfr1390	4.02691	0.00402328		Hoxc4	3.81644	0.0100323		Gm13369	1.15219	0.017385		Pycr1	-2.36034	0.0252668
Gm43781	4.0233	0.00665549		Lrrc38	3.81429	0.0399825		Pml	1.15036	5.94797e-12		Gm45540	-2.36651	0.040546
Olfr641	4.01902	0.0205788		D030040B21Rik	3.8124	0.0222714		Stat1	1.14818	4.846e-08		Hmcn2	-2.37466	0.0370008
Cd209e	4.01631	0.0343173		Isg20	3.80967	7.18737e-18		Gm37090	1.1342	0.0284356		Cd200r3	-2.37501	0.0379183
5730522E02Rik	4.00945	0.00604162		Gm3896	3.80944	0.0259428		Abcb1a	1.13363	4.67567e-14		Zfa-ps	-2.402	0.0257852
Gm42455	4.00866	0.043332		F7	3.79978	0.0112991		Adam19	1.13261	0.0387539		Gm13902	-2.41357	0.0263718
BC035947	4.00843	0.00102638		Gm43683	3.79843	0.0192612		Prkar2b	1.1212	0.00401123		Gm16083	-2.43072	0.0118725
Gm37067	4.00453	0.0326571		Tmem136	3.79496	0.00285458		RP24-325N9.4	1.11992	0.00773087		H1fx	-2.45317	0.0131999
Gm11571	4.00246	0.00346541		Gm20455	3.79084	0.0133702		Gipc2	1.11378	0.000842345		Sirpb1c	-2.46162	0.000206915
Parvaos	4.00148	0.0220892		Mroh3	3.79003	0.0497343		Bst2	1.11265	4.78553e-05		Serpinf2	-2.46574	0.0354565
Siah3	3.99982	0.0100174		Wfdc21	3.78759	0.00550965		Myo16	1.11264	0.0298774		Gm38227	-2.46918	0.00691408
Rspo4os	3.99813	0.0158508		Olfr1009	3.78637	0.017384		Gm38378	1.10902	0.0256803		Gm13283	-2.51935	0.0022209
Mgat5b	3.99805	0.00330327		Ighv1-76	3.78364	0.0128041		Gm37513	1.10902	0.0256803		Rab17	-2.52195	0.0160406
1700073E17Rik	3.99652	0.0447221		Igkv17-121	3.78214	0.00485158		Eif2ak2	1.1067	2.43649e-08		Gm2423	-2.54034	0.00132127
8030453O22Rik	3.99313	0.00661478		Rit2	3.78092	0.0261365		Agrn	1.10634	1.50614e-09		Gm43253	-2.56842	0.02835
4921529L05Rik	3.99196	0.0313989		Foxa2	3.78026	0.0201409		4930539E08Rik	1.10351	0.00127806		Rplp0-ps1	-2.58209	0.0165035
Golt1a	3.99159	0.0302053		Gzme	3.77627	0.0469482		Gm10080	1.10205	0.0481483		Gm15530	-2.58641	0.0211972
Gm5596	3.99044	0.0336594		Olfr1242	3.77504	0.0124097		Mocos	1.09894	0.000224139		Gm43473	-2.60031	0.0427023
Gm15594	3.98595	0.0308556		Cdsn	3.77468	0.0132126		Dhrs13	1.09387	0.0331892		AY512915	-2.62926	0.0344489
1700022A21Rik	3.98437	0.0429422		4930550C17Rik	3.77242	0.0399466		Psme2b	1.07589	2.08767e-09		Fgfbp3	-2.63456	0.000125722
Igkv8-27	3.98414	0.0090289		G6pd2	3.7695	0.00417395		Smim3	1.0756	3.0851e-05		Dll4	-2.65053	0.0385051
Eif4e1b	3.9823	0.0486618		4933434M16Rik	3.76634	0.024854		Ifi206	1.07238	9.27836e-11		Xlr3a	-2.65217	0.0118907
C1qtnf3	3.98099	0.00428188		Gm44942	3.76578	0.0269371		Litaf	1.07104	3.84766e-08		Gm10645	-2.65642	0.0450731
Cdh3	3.97746	0.00334021		Gfap	3.76307	0.00879453		Jchain	1.0705	0.0242932		Nova2	-2.66843	0.00867802
Gm45056	3.97628	0.0029026		A530016L24Rik	3.76085	0.0129911		Klrg1	1.06919	0.000849334		Fam163b	-2.67574	0.0362549
Kir3dl1	3.97488	0.0397487		Ifit1	3.76	1.58665e-16		Dpp4	1.0677	0.0079375		Pcdhb16	-2.69498	0.0146615
Tssk5	3.97393	0.0206819		A830005F24Rik	3.75829	0.0319086		Trim30d	1.06765	1.88721e-07		Gm26601	-2.70371	0.021674
Msx1	3.96907	0.0060799		Bend7	3.75597	0.0191351		Lxn	1.06458	0.000709566		Olfr128	-2.71925	0.0224404
Gm12378	3.96656	0.00417824		Gm4297	3.75372	0.0100093		A530032D15Rik	1.064	0.00237457		RP24-325N9.3	-2.72459	0.0291104
Gm37133	3.96648	0.0120331		Gm15087	3.75273	0.0159089		Rhbdf2	1.05892	0.000742408		Dlx6os1	-2.78668	0.0455624
Slc38a8	3.9659	0.010576		Gm15778	3.75032	0.022362		Gpsm2	1.05485	0.00192269		3110083C13Rik	-2.81095	0.0248248
Nlrp9a	3.96554	0.0158879		Mgam	3.749	0.00226771		Atxn1	1.05306	1.26154e-17		C130075A20Rik	-2.82582	0.0303153
4930448K20Rik	3.96237	0.00384833		Lep	3.74828	0.0123953		Slc6a8	1.04744	0.0103095		Gm14023	-2.83166	0.0430527
Selenov	3.96182	0.0222403		Ifitm1	3.74643	2.7592e-05		Ddx60	1.04743	1.31784e-05		Mmp15	-2.85775	0.0426494
Gm18901	3.96085	0.0381636		C530043K16Rik	3.74617	0.00226512		Ptpn13	1.0453	8.28401e-05		Tspan6	-2.87779	0.0344394
Olfr724	3.96033	0.0378544		Pde7b	3.74251	2.91525e-19		1700017B05Rik	1.04226	9.84735e-06		Gpr33	-2.88661	0.045915
Igkv1-88	3.95428	0.0317837		Selenov	3.74072	0.0416357		Rgs16	1.04059	0.00131963		A530013C23Rik	-2.88911	0.0130313
Gm10113	3.9518	0.0217111		Gm15931	3.73671	1.15383e-06		Gm44053	1.03679	0.018189		Gm15518	-2.9137	5.51547e-10
Olfr1150-ps1	3.94804	0.000340271		Erich6	3.73657	0.0469228		Map1a	1.02929	0.0197272		Chac1	-2.9202	0.0192063
Gm12856	3.9478	0.00161866		Gm15728	3.73523	0.000262463		Amigo2	1.02928	0.0100559		Gm10184	-2.92038	0.0185387
RP24-131G14.13	3.94707	0.0324767		Gm11420	3.73432	0.0178078		Tnfsf9	1.02907	0.0194035		BC051019	-2.9355	0.0493426
Gm15107	3.9466	0.00791129		Mt2	3.73392	0.0366711		Chchd10	1.0236	0.0267727		Gm14149	-2.93764	0.0480231
Il25	3.94354	0.0477953		9330178D15Rik	3.72343	0.0349434		Stom	1.02242	0.00496193		Vmn2r85	-2.94771	0.0361559
Gm37611	3.94022	0.0180385		Gmnc	3.72308	0.0192043		Egr1	1.0203	0.000162635		Zfp988	-2.96306	0.0205111
Gm2381	3.93979	0.0267877		L3hypdh	3.72241	0.000416541		Bhlha15	1.01919	0.00682547		Gm42471	-2.98023	0.00856003
Gm10750	3.93902	0.0196331		Sox5os1	3.72111	0.0491082		Capn3	1.01797	0.0134935		Cxcl11	-2.98197	0.00274635
Platr30	3.93623	0.0129122		Cyp2c44	3.72098	0.0357267		Ube2c	1.0166	0.0241562		Gm9246	-2.98393	0.0202939
Gm17575	3.93606	0.0150996		Igkv2-112	3.72041	0.0262193		Gm16147	1.01154	0.0291992		Sec1	-2.9892	0.0195787
4930467D21Rik	3.93427	0.0306789		Kank4os	3.7203	0.0406		Ms4a6b	1.01106	2.04702e-22		Clec14a	-2.9959	0.0286047
RP23-57C9.1	3.93331	0.0075804		Tmprss11e	3.7196	0.00537732		Hic1	1.00971	8.01422e-05		Gm29395	-2.99595	0.0190932
Gm19136	3.93174	0.0127342		Gm37498	3.71506	0.0149204		Avil	1.00667	0.00506119		Gm37333	-3.00183	0.0462752
Olfr482	3.92959	0.00199118		Gm44578	3.71423	0.0490148		Hpse	1.00518	0.00477563		Timd4	-3.00826	0.0110803
Gm28386	3.92575	0.0234505		Gm36858	3.71243	0.0106812		Egr3	1.00345	0.00186151		Olfr596	-3.05135	0.0131288
Ptgs2	3.92447	0.018547		Gm21188	3.71052	0.0223914		Lilrb4a	1.00051	0.000629649		Olfr1057	-3.05491	0.0233567
Cacng7	3.92381	0.00159276		Ifi211	3.7105	3.23585e-24		Pde4d	1.0005	0.00348358		Cpxm1	-3.07489	0.0166024
C030013C21Rik	3.92238	0.0303715		Gm26793	3.70943	0.0387283		Slc9a3r2	1.00013	0.00468356		Zbed4-ps1	-3.10187	0.043235
Gm15737	3.9222	0.000149278		Gm26980	3.70529	0.00162133		Gm28441	-1.00142	0.00366116		Gpr75	-3.12747	0.0386888
1700051A21Rik	3.92167	0.0240062		Gm21608	3.705	0.0452487		Igsf6	-1.00197	0.0447144		Gm17213	-3.14844	0.0175572
Krt79	3.92053	0.0439105		Slfn1	3.70438	2.28037e-14		Ttc12	-1.00371	0.0444215		RP23-438P19.11	-3.18516	0.0369679
Gm43606	3.91981	0.00397149		Grid2ip	3.7028	0.00251275		Gm45509	-1.00522	0.000111946		Gm8146	-3.18667	0.0394628
Gm8132	3.91668	0.020444		Lmtk3	3.70153	1.49438e-09		Snora30	-1.00602	0.0054445		Adamts12	-3.19247	0.0404318
Olfr1360	3.91646	0.0154506		Olfr1276	3.69747	0.00254551		Nacc2	-1.0076	0.000774573		4933405O20Rik	-3.27364	0.0420879
Agtr1a	3.91447	0.0169584		Igkv2-109	3.69516	0.020507		Gm25791	-1.00864	2.25198e-05		Gm37521	-3.27874	0.0259508
Kncn	3.91232	0.0310318		4930533I22Rik	3.69516	0.0143751		Per3	-1.0091	0.000183406		Gm6268	-3.27918	0.012624
Lypd5	3.91136	0.00889156		Ighv5-17	3.69505	0.0018033		Gm28439	-1.01092	0.0271562		Adam11	-3.28534	0.0307665
Hsfy2	3.90859	0.0201409		4732490B19Rik	3.6911	0.0299565		Cdh22	-1.01263	5.61558e-05		Lcn4	-3.2933	0.0224454
Ccdc80	3.90788	5.26775e-10		Dpys	3.69057	0.0393187		Reep2	-1.01328	0.0015348		Mroh7	-3.29503	0.0281582
Gm19301	3.90763	0.0148676		Spint1	3.69029	1.1948e-05		Dnhd1	-1.01465	0.00537107		Gm43705	-3.31291	0.0271588
Gm11149	3.90663	0.0409732		Gm4753	3.68894	0.0235001		Hspa12b	-1.01993	0.0470144		Agrp	-3.33987	0.0367063
Gm45163	3.90545	0.0361571		Clgn	3.68257	0.0355691		RP24-263E2.2	-1.02335	0.0125998		Olfr525	-3.3552	0.0133482
Olfr1161	3.90335	0.0280759		Cdrt4os1	3.67808	0.00963212		Dmxl2	-1.02411	0.0484068		Cldn2	-3.35858	0.0335733
Olfr573-ps1	3.90057	0.0417674		Hrk	3.67788	0.000644552		Dnmt3aos	-1.02484	0.0401765		H2-T3	-3.36176	0.0270023
Olfr345	3.89954	0.0309167		Ighv1-4	3.6736	0.0465968		Ccdc88a	-1.02621	2.2831e-07		Gm26678	-3.36635	0.0489326
Clec4d	3.89935	0.000105123		Asns	3.66924	1.10736e-05		Slc25a26	-1.02699	0.00305181		Gm44021	-3.37639	0.0401459
1700028B04Rik	3.8989	0.0181169		Mrgprx1	3.66907	0.0461508		Slc12a2	-1.02954	2.46944e-06		Emp2	-3.38846	0.0297826
Gm44629	3.89784	0.0357202		Olfr703	3.66385	0.0438321		Sox5	-1.02998	0.0388361		Irak1bp1	-3.42236	0.0264788
Gm45331	3.89333	0.0351449		RP24-167A12.1	3.66213	0.0320609		Trim17	-1.03045	0.00468704		Oacyl	-3.4239	0.0350938
6430628N08Rik	3.8931	0.0471668		Gm11895	3.66183	0.0186473		5033428I22Rik	-1.03122	0.0364413		Olfr677	-3.43754	0.0477438
Gm37382	3.89235	0.0221155		Gm17131	3.66067	0.000190161		Gm14296	-1.03541	0.0397754		Gm20826	-3.44828	0.035539
Gm45019	3.8908	0.0392169		Foxn4	3.66048	0.0142991		Notch4	-1.03809	0.000565023		Hoxc4	-3.44963	0.0397683
Prkaca-ps1	3.88897	0.0374934		Vtcn1	3.65396	0.0312206		Kcnip3	-1.04068	9.87771e-09		Rims2	-3.45948	0.0333493
CH25-395E5.1	3.88428	0.0103644		Slc44a4	3.65095	0.0188215		Gm43460	-1.04102	0.00989199		Edn1	-3.46957	0.0463633
1700128F08Rik	3.88428	0.0106417		Pcsk2os2	3.64587	0.0224931		Cand2	-1.04205	0.0129223		Tmem74	-3.47858	0.0197986
Dmkn	3.88143	0.0444062		A930002I21Rik	3.64461	0.00891392		Them4	-1.04275	0.0246526		Gm44985	-3.48495	0.0216
Gm37168	3.87741	0.0215222		Magee2	3.63935	0.0235887		Epm2a	-1.04373	0.0331516		Ccdc78	-3.50163	0.0291335
Calml3	3.87443	0.0121622		Gm5403	3.63602	0.00755844		Fmnl2	-1.04479	0.00918886		Itga8	-3.50643	0.0446871
Gm2065	3.87237	0.0129016		Gm10419	3.63472	0.00062816		Gm22270	-1.04739	0.000106821		4933414I15Rik	-3.51817	0.0287465
Gm18609	3.86957	0.00988479		A530058N18Rik	3.63468	0.0251176		F730311O21Rik	-1.04868	7.40336e-07		Gm42969	-3.52319	0.0283274
Olfr1494	3.86901	0.00172768		Gm12856	3.63178	0.00586265		Ttc30a1	-1.0493	0.00198432		9930038B18Rik	-3.52862	0.0138331
Ppp2r2c	3.86767	0.000778329		Ptchd2	3.62996	0.014397		Amot	-1.04992	0.00314867		Fzd9	-3.5314	0.00855613
Gm6473	3.86586	0.0266693		Gm26676	3.62914	0.0131315		Gm4419	-1.05015	0.031353		Gm25288	-3.5374	0.0355904
Gm26912	3.86437	0.0215264		Olfr1398-ps1	3.62869	0.0370336		Ttc28	-1.05062	1.17087e-06		Gm2673	-3.5569	0.0268704
0610006L08Rik	3.86322	0.0211029		Gm44841	3.6252	0.0101262		Ephb6	-1.05152	4.36225e-05		Gm15095	-3.56153	0.0476395
Gm3476	3.86285	0.0245886		Afap1l2	3.62448	0.0303396		Tbc1d19	-1.05201	0.0305645		Entpd2	-3.56392	0.0495454
Mfsd4b2	3.86227	0.00104627		Inhbc	3.61793	0.0302869		RP23-331E5.8	-1.05498	0.000107413		Cldn4	-3.56617	0.0387421
Fads3	3.862	0.00904519		Igkv2-137	3.617	0.00949051		Gm14410	-1.05891	0.0109425		Rab13	-3.56681	0.0208588
Ighv1-80	3.8607	7.41249e-05		Gm3372	3.61318	0.0191001		Gpr15	-1.05909	0.0492213		Gm42741	-3.57087	0.0313439
Olfr845	3.86048	0.00956594		Krt14	3.61208	0.0433357		Gm10522	-1.05951	0.0238692		Ms4a2	-3.59307	0.0139866
Dlx3	3.85844	0.0303653		Havcr2	3.60713	2.10428e-22		Gm26621	-1.06017	0.043749		Sparcl1	-3.59676	0.017486
Lipg	3.85733	0.00267375		Sorbs2os	3.60619	0.0309828		1700007E05Rik	-1.06062	0.0238112		Gm10081	-3.60675	0.0265489
Gm42490	3.85473	0.00940286		Kcns1	3.60435	0.00171493		Gm43445	-1.06198	0.0164711		Tmem132e	-3.61653	0.0224766
Foxn4	3.85339	0.00662695		Arhgef25	3.59848	8.4972e-10		Gm43540	-1.06389	0.0495427		Gm8618	-3.61794	0.00853668
Nqo1	3.84525	0.00525968		Tbx22	3.59589	0.0418231		Trub1	-1.06841	9.57376e-06		RP23-63L7.3	-3.61963	0.0307198
Olfr1508	3.84232	0.0466455		Pik3r6	3.59277	3.11388e-20		Fahd1	-1.0707	0.00389558		Gm20732	-3.62432	0.0334588
Gm2962	3.83761	0.00316362		Pmepa1	3.58952	4.81765e-13		Gm31166	-1.07097	0.00715171		B930025P03Rik	-3.64154	0.0495979
Gm7946	3.83734	0.00709749		Slpi	3.58744	5.29329e-07		Vmn2r84	-1.07555	3.69891e-06		Ddr1	-3.66634	0.00771826
Ina	3.83732	0.00668887		Fcgr1	3.58738	5.00412e-06		Lix1l	-1.07578	0.0115143		2310030G06Rik	-3.67002	0.0174514
Gm14164	3.83424	0.0345794		Taar8a	3.58598	0.0233838		Msl3l2	-1.07602	0.00680012		Fzd2	-3.67126	0.0228434
Cyp2d10	3.83344	0.0398876		4932443I19Rik	3.58597	0.00640387		Pianp	-1.0769	0.0496378		BC035947	-3.71784	0.0125224
Igbp1b	3.82815	0.0133272		Lypd5	3.58014	0.0229214		Mzf1	-1.07795	0.00816855		Olfr1323	-3.72207	0.0282177
Lep	3.82419	0.00738147		A230072I06Rik	3.57793	0.00658329		Akap12	-1.07949	0.00743358		Alms1-ps1	-3.73661	0.0294081
Gm38320	3.82419	0.00557998		1700010B13Rik	3.57194	0.00930652		Acsl3	-1.08491	0.00022303		Gm37468	-3.74444	0.0353213
Gm5934	3.82273	0.0170767		Gm44518	3.57131	0.0234096		Dbn1	-1.08678	0.00825666		Gm12242	-3.75254	0.0281482
Gm13292	3.82194	0.0470976		Gm45649	3.57127	0.0113058		Peg10	-1.08768	0.012172		RP23-366K1.6	-3.75742	0.0452094
Gm19175	3.82046	0.01357		Gm805	3.56928	0.033594		Gm20045	-1.08949	0.000176257		Gm26585	-3.79121	0.0215652
Foxl1	3.81966	0.0165331		Elane	3.56902	0.00133938		1700019D03Rik	-1.09148	0.000480794		Krtap5-3	-3.79179	0.0491487
Olfr1029	3.81787	0.0216197		Tchhl1	3.56836	0.00304685		Cd300lb	-1.09212	0.0212089		Gm7619	-3.79191	0.0466155
Gm28178	3.8171	0.0416804		Gjb3	3.56802	0.0444067		Gm2044	-1.09914	0.000235191		Lrrc3c	-3.79546	0.0114037
Pate1	3.81648	0.00252513		Asb16	3.56621	0.0175109		Zfp85os	-1.09968	0.0256439		1700123L14Rik	-3.79803	0.0397861
Gm10668	3.81618	0.0294519		Olfr1300-ps1	3.56614	0.0452138		Gm26910	-1.10197	0.00662452		Gzmd	-3.80632	0.00655787
Gm4567	3.81618	0.0294519		Gm5431	3.56332	2.4095e-16		Kifap3	-1.1033	0.000791308		Igsf23	-3.80712	0.0334977
Olfr1069-ps1	3.81609	0.0164711		Cacng7	3.56125	0.00632263		Gm15518	-1.10684	0.0186128		Nhlrc4	-3.80899	0.0421335
Bcas1	3.81599	0.00283474		Olfr896-ps1	3.56	0.0144876		Ift122	-1.11031	0.0457535		Gm37403	-3.81445	0.00908356
Dlgap2	3.81267	0.00464375		Nxph3	3.55523	0.021055		Gm17087	-1.11222	0.0317382		4921501E09Rik	-3.81832	0.0158625
Gm14488	3.81205	0.0123497		D830036C21Rik	3.55006	0.0352726		Park2	-1.11739	0.0254359		Drc1	-3.82058	0.0185221
Pcdha5	3.81095	0.00482348		Igkv6-20	3.54697	0.0340629		Rims3	-1.11789	0.00645065		Gm1123	-3.82259	0.0261382
Siglecf	3.80983	0.00321359		Vwa3b	3.54649	0.00134736		Fam161b	-1.1215	0.00261658		Fam71e2	-3.82788	0.0198669
Hnmt	3.80767	0.00121757		Olfr214	3.54285	0.0476015		Tdrkh	-1.12286	2.2848e-06		Gm37632	-3.83956	0.0141302
Gm15087	3.80766	0.0102568		Gm16933	3.53829	0.0129794		Marcks	-1.12561	0.0252509		Csn1s2b	-3.84113	0.0363627
Rbm46os	3.80375	0.00586238		Gm5970	3.53677	0.0020438		Plekhg1	-1.12664	0.0285686		Olfr796	-3.84114	0.0126591
Gm21135	3.80336	0.000761577		P2rx6	3.53601	0.0136294		Slc39a2	-1.1267	0.0362024		Gm10593	-3.84129	4.72678e-05
Gm21673	3.80336	0.000761577		4930470B04Rik	3.53226	0.00476187		Gp1bb	-1.12704	0.00148852		Gm3892	-3.84129	4.72678e-05
Gm17831	3.7988	0.0481588		Miat	3.53106	3.67858e-17		Gm14399	-1.12736	0.0101425		Kcnj12	-3.84941	0.0100775
Olfr73	3.79637	0.00989037		Vmn2r28	3.53093	0.0050847		Gm43379	-1.12742	0.00133176		Gm15612	-3.8544	0.00522046
Samd5	3.79462	0.0119432		Ffar2	3.53065	1.49343e-05		Atg4c	-1.12748	0.0118376		Cldn9	-3.86496	0.0489602
Crip3	3.79441	0.0291521		Gm38320	3.5295	0.0153624		Fads6	-1.13078	0.0365108		Platr9	-3.87602	0.0454463
Gm45219	3.79391	0.034174		Oasl1	3.52721	5.57931e-18		Plxnb2	-1.13141	0.0468891		Arhgap31	-3.89606	4.84591e-11
Olfr1101	3.79126	0.01324		Gm21846	3.52377	0.00508551		Pigw	-1.13474	0.0014726		Acot3	-3.917	0.0237972
Gm26576	3.79069	0.0243144		1700026J14Rik	3.52359	0.00905944		Erich1	-1.13839	1.96564e-10		Gm43758	-3.92528	0.0418176
Gm43683	3.78594	0.0142494		Gm1070	3.5223	0.0123316		2310058D17Rik	-1.13882	0.000345198		Gm15726	-3.92573	0.0386464
Loxl1	3.785	0.00919667		Gm8752	3.52186	0.00247813		Gm43338	-1.13984	0.00459217		Gm44524	-3.92887	0.0163651
Gm37521	3.78344	0.00262759		Adcy4	3.52184	0.00278639		C130036L24Rik	-1.14098	2.99448e-05		Olfr355	-3.94144	0.0357557
Majin	3.78024	0.00093383		Kcns3	3.52098	0.00619247		Metap1d	-1.14149	1.24197e-06		Gcm2	-3.94927	0.0459352
Hbb-bs	3.77865	1.82991e-06		Gm37779	3.51889	0.0107805		Peli2	-1.14355	0.0479666		Pitx1	-3.95873	0.0465933
Gm45414	3.77827	0.0149378		Igkv15-103	3.51311	0.000276791		Plxnc1	-1.14382	3.6164e-08		Nlrp4f	-3.96631	0.0127342
4930598N05Rik	3.77624	0.0308331		Gm38187	3.50738	0.0411238		Itm2a	-1.14509	2.27166e-09		Ly6h	-3.98195	0.0329377
Gm43767	3.77573	0.0452704		Clec5a	3.50658	0.00169754		Zfp607b	-1.14704	0.0141853		4933432K03Rik	-4.00729	0.0115037
4930550C17Rik	3.77484	0.0300505		Micall2	3.50576	0.00580453		Efhc2	-1.15334	0.0243108		Gm13332	-4.00853	0.0335604
Gm16519	3.7713	0.028525		Slc4a10	3.50501	0.00436374		Fcgrt	-1.15588	0.0157297		Gm12633	-4.021	0.038164
Bmp4	3.77084	0.0149825		Trim61	3.50499	0.0283343		3000002C10Rik	-1.15688	0.0362789		Otof	-4.03344	0.00700727
Olfr572	3.77083	0.0100183		Wnt7b	3.50382	0.0171673		Sult1a1	-1.16006	0.00534827		Serpina3k	-4.03628	0.0204888
5730435O14Rik	3.7706	0.0398651		Gm28240	3.50202	0.0167778		Barhl1	-1.16436	0.0349292		Gm8010	-4.04734	0.0412691
Hyal4	3.77021	0.00675449		Gm44697	3.49912	0.00261451		Agap1	-1.165	0.00105957		Mrgprx3-ps	-4.04947	0.0498677
Gm3091	3.76752	0.0140441		Dusp14	3.49744	2.58755e-05		Gm45148	-1.16604	0.0245392		Gm45602	-4.04954	0.0400004
Gm44740	3.76683	0.0133369		D7Ertd443e	3.49218	0.0273157		8430429K09Rik	-1.16701	6.3038e-05		Spdef	-4.0632	0.0168408
Gm5979	3.76551	0.031876		Tnfaip2	3.49069	1.11077e-09		Cnksr3	-1.16771	2.27024e-06		Gm9994	-4.08797	0.0146198
Gm37398	3.76483	0.0139916		Aoc3	3.49059	0.00200716		Gm37320	-1.17003	0.0253098		Pmp22	-4.09065	0.0403805
Olfr531	3.76438	0.00361117		Olfr1494	3.48891	0.00716677		Gm18959	-1.17356	0.0289127		RP24-199D4.1	-4.09227	0.040329
Gypa	3.76109	0.00425044		4931431F19Rik	3.48121	0.0166659		Gm22442	-1.17597	0.0221118		Olfr1036	-4.09317	0.0263756
Slc6a16	3.75657	0.0276085		Tgfbi	3.48034	1.08611e-08		Slc16a7	-1.17675	0.00102943		A530095I07Rik	-4.09388	0.0199481
Olfr1310	3.75566	0.00141761		Rhod	3.47586	8.11976e-05		Gm9929	-1.18267	0.0343114		Adrb3	-4.09414	0.047586
Gm9529	3.75008	0.0258975		1500009L16Rik	3.47073	0.0192397		Ulk4	-1.18344	0.000304014		Gm21680	-4.11248	0.0226934
Gm7736	3.74259	0.00237998		Phox2b	3.46849	0.0343859		Cpne5	-1.18514	0.0267463		Amy1	-4.11275	0.0280096
Gm43592	3.73957	0.0144946		Gng4	3.46537	0.00904515		Ceacam1	-1.18527	0.000327602		Gabrq	-4.11969	0.0145318
RP23-265B15.1	3.73945	0.0353048		Pdha2	3.46388	0.0140305		Dst	-1.18924	0.00710641		Prss27	-4.141	0.0343977
Prss43	3.73908	0.01835		Gm42853	3.46242	0.0192821		Acyp1	-1.19108	0.0043425		D6Ertd474e	-4.14268	0.0167168
Hs3st5	3.73873	0.00801647		Gm12766	3.46225	0.0474602		Mid1	-1.1927	0.000960042		Olfr605	-4.15226	0.0423952
Wnt7b	3.73825	0.00734115		Gm17229	3.462	2.65935e-06		Gm10505	-1.19449	0.00197595		Gm37783	-4.15931	0.0240093
Olfr322	3.73318	0.00331909		Sh2d1b2	3.45765	1.22191e-38		Gm26631	-1.19531	0.0399121		Gm26023	-4.16406	0.0438285
Lbp	3.73217	6.21841e-06		Olfr911-ps1	3.45757	0.0492739		Fsd1l	-1.19553	0.00862534		1700003E16Rik	-4.18809	0.0168062
Gm42757	3.73135	0.0244984		Gm4986	3.4531	0.0149835		Loxl3	-1.19598	0.0100403		Olfr1065	-4.19864	0.048688
Gm26871	3.72517	0.034045		6530403H02Rik	3.44688	0.00263769		Card9	-1.19606	0.0293467		Gm44205	-4.20133	0.0135951
Slc25a21	3.72492	0.00750894		Olfr694	3.44581	0.00537677		Zfyve9	-1.19719	0.0105001		RP23-260J19.5	-4.21281	0.0331005
Mettl21e	3.72292	0.0161744		P3h2	3.44564	0.0272662		Slmapos2	-1.19776	0.0475407		Gm38000	-4.21766	0.0177652
Gm13418	3.72161	0.0297284		Kcna1	3.44425	0.000606022		Gm14125	-1.19894	0.000349407		Krt24	-4.22277	0.0106666
RP23-144H18.6	3.72112	0.0231497		RP23-91H23.1	3.43896	0.0263897		Slc5a11	-1.20128	0.0268954		Vmn2r12	-4.22837	0.0209979
Gm14224	3.72093	0.0145665		Vmn2r41	3.43771	0.0257121		Tlr13	-1.20154	0.0430031		Gm15576	-4.24781	0.0173975
Gm34267	3.71654	0.0120526		Adcy2	3.43604	0.0492416		Scarna8	-1.2045	0.0052063		Tcfl5	-4.25884	0.0212259
Gm10440	3.71096	0.00594214		Optc	3.43512	0.0344471		Gm27010	-1.21021	0.0234403		Gm13041	-4.2641	0.0408382
Gm42692	3.70844	0.0393645		Bcl2l10	3.43386	0.0153343		Gstk1	-1.21137	0.00888208		Cacng2	-4.27031	0.00941545
Spag17	3.70644	0.0252472		Fam167b	3.43341	0.0250412		Sema6d	-1.2119	0.00168723		B230364G03Rik	-4.2722	0.0216752
Olfr1047	3.70419	0.0433785		1700054O19Rik	3.43175	0.00937751		Macrod2	-1.21258	0.0100779		Olfr348	-4.2764	0.00896206
Ighv8-12	3.70392	0.00961045		Igkv9-124	3.42954	0.0429727		Sned1	-1.21476	0.0171991		P3h2	-4.28107	0.0150935
Gm38327	3.70127	0.000775781		Ak7	3.42661	0.0146342		Egf	-1.21505	0.00810033		Olfr826	-4.28674	0.0218981
Olfr235	3.70058	0.0151083		Olfr350	3.42446	0.000703019		Adcy9	-1.21654	0.000292855		Cdh8	-4.29275	0.0395962
Ido1	3.69904	0.0238677		Olfr148	3.42168	0.0299007		RP23-303A11.3	-1.2169	0.0384014		Olfr572	-4.30868	0.0117877
Kank4os	3.69565	0.031928		Rnase1	3.41701	0.020694		Slc25a27	-1.21804	5.2363e-06		Ifna9	-4.31939	0.0379477
Dcc	3.69453	0.00117582		Nags	3.41692	0.0102499		Gm44037	-1.22375	0.0150437		Gm45336	-4.32491	0.0164881
6530437J22Rik	3.69357	0.0306126		Gm15576	3.41238	0.0312113		Adgra3	-1.22488	0.000229803		Nkx3-1	-4.3259	0.00862183
Gm5403	3.69356	0.0045802		Mageb3	3.41138	0.0133199		Gm44078	-1.23989	8.58349e-06		Olfr148	-4.33464	0.0176916
Gm34821	3.68928	0.010921		4930438A08Rik	3.40991	0.0314373		Rtbdn	-1.24003	0.0332295		Hc	-4.34493	0.0212333
Gm15929	3.6783	0.00183543		Tnni2	3.40845	0.00423947		Abcd2	-1.24029	0.00911214		Olfr149	-4.34577	0.0359843
Gm43073	3.678	0.0436547		Ighv1-69	3.40733	3.09656e-05		2018-03-03	-1.24047	4.30833e-06		Gm37240	-4.36377	0.0143133
Gm12904	3.67493	0.0167333		Cyp26b1	3.39648	0.010744		Gm26698	-1.24067	0.000702048		A830092H15Rik	-4.36683	0.0280746
Olfr878	3.6744	0.0430135		Gm42490	3.39456	0.0311583		Fhdc1	-1.24255	0.0278749		Cyp8b1	-4.36725	0.0197257
Gucy1a2	3.67394	0.000237404		Gm45454	3.39139	0.020105		A430110L20Rik	-1.24525	0.000410052		Gm38351	-4.38205	0.0150914
1110008E08Rik	3.67199	0.0157956		Ddn	3.38946	0.00254465		Zscan12	-1.24865	0.00676399		Gm34144	-4.38295	0.0177837
Foxf2	3.66993	0.00819636		Tulp1	3.38916	0.000512694		Amacr	-1.24866	0.00127661		Six1	-4.38418	0.00895828
Trpv3	3.66952	0.000692434		Tgfa	3.38719	2.4991e-07		Gm17690	-1.25219	0.000118809		Gm29542	-4.38697	0.0447521
Gm5150	3.66836	2.02921e-05		Gm2324	3.38696	0.0490504		Gm11748	-1.25223	0.00845291		Prkag3	-4.39519	0.0171705
Gm45162	3.66584	0.0403134		Bcat1	3.37666	3.82061e-07		Irf6	-1.25535	0.00287805		Gm42499	-4.40122	0.026085
Ppfia2	3.66502	0.0274314		Gm43781	3.37392	0.0325988		Adgrl4	-1.25946	8.99318e-07		4931431F19Rik	-4.40176	0.00975974
Olfr450	3.65963	0.0183585		Olfr819	3.37226	0.0331619		Gm10537	-1.26389	0.00476152		Serpinb6c	-4.42039	0.0421965
Necab1	3.65833	0.0293205		Il1r2	3.37209	0.00431612		Hacd4	-1.2661	0.00446141		Emcn	-4.42711	0.035523
Gm13448	3.65557	0.0111612		Insm1	3.37005	0.0467454		Gm26640	-1.2708	0.043951		Muc5ac	-4.43459	0.00108816
Vmn2r55	3.65436	0.0203064		Ly6i	3.36784	3.75294e-07		Nrip3	-1.28285	0.00296434		4933416E14Rik	-4.44008	0.0121831
Gm12365	3.65232	0.00661976		Elavl2	3.36695	0.0313203		Nupr1l	-1.284	0.00314031		Gm11615	-4.44879	0.0299285
Slc46a2	3.65222	0.00444012		Gm27928	3.36679	0.00381803		Tnfsf13os	-1.28442	0.0494572		Olfr1047	-4.46266	0.03671
Nrsn1	3.65204	0.0200339		Cables1	3.3663	9.82865e-50		Scarna3b	-1.28592	0.00164393		RP24-325N9.2	-4.47587	0.0219206
Gm36388	3.65083	0.0457334		Gm37178	3.35709	0.0449418		Tmtc2	-1.29223	0.0162872		RP24-362F17.3	-4.48433	0.0442008
Trim61	3.65034	0.0157464		RP23-456L15.3	3.3565	0.0372833		Pilrb1	-1.29239	0.00654149		RP24-395P13.1	-4.48462	0.0296619
Ampd1	3.64982	0.00506804		Pou4f1	3.3565	0.010836		Zeb2os	-1.29285	0.00121321		Gm44214	-4.49256	0.039149
Gm42586	3.64866	0.0243923		Gm2962	3.35521	0.0141564		5830468F06Rik	-1.29611	0.0035466		Gm20784	-4.52841	0.038994
Gm45563	3.64793	0.0378164		Prl8a1	3.35279	0.03972		Fut4	-1.2989	0.0331752		Gm15604	-4.53456	0.0131711
Mrgprx1	3.64792	0.0366352		Gm13848	3.34484	0.00936958		Deptor	-1.29945	0.0118464		E230015B07Rik	-4.53517	0.00469754
Olfr689	3.64742	0.00133416		Olfr645	3.34453	0.0201529		Arnt2	-1.29976	0.0144377		Nat1	-4.53787	0.0193195
4930547M16Rik	3.64659	0.0297193		Slfn5	3.3435	2.85369e-14		Vwa1	-1.30849	0.00199914		Gpr37l1	-4.55098	0.0195838
4933437G19Rik	3.64552	0.00224833		Gm17230	3.34349	2.50892e-06		Cmya5	-1.30996	3.58583e-06		Ubqlnl	-4.5515	0.0136408
Eln	3.64004	0.00114579		Cfap69	3.34114	0.0364779		Lrp12	-1.31009	0.018313		Ces2a	-4.56387	0.0232273
Gm45558	3.63964	0.036556		RP23-181A8.5	3.34021	3.06331e-08		Ppfia4	-1.31112	0.0475759		Olfr1328	-4.56415	0.0128183
Gm37846	3.63885	0.0254761		Gad2	3.33685	0.0106881		Efnb1	-1.31827	1.46616e-08		Gm26871	-4.57383	0.0253668
Prrxl1	3.63615	0.00582376		B130011K05Rik	3.33351	0.0257488		Tle1	-1.32143	3.87044e-08		Gdpd2	-4.5899	0.0105136
Hc	3.63375	0.0249147		Gm18187	3.33236	0.0196785		Hyal1	-1.3236	0.00451746		Olfr513	-4.61811	0.037538
Cbln2	3.62626	0.0342247		Nmur1	3.33074	0.00942332		Ticam2	-1.3243	0.0375367		Olfr700	-4.62748	0.00281887
Gm4451	3.62452	0.0101882		Krt26	3.32774	0.012042		Sox6	-1.32445	0.00250316		Efcab6	-4.63479	0.0177382
Olr1	3.62428	0.00025866		RP24-262P14.4	3.32705	0.0328526		Gm43254	-1.32524	0.00265751		Gm45567	-4.63651	0.00513288
Pemt	3.62396	0.00882214		Camkv	3.32202	0.0138738		Fzd6	-1.32608	0.0145244		Spata9	-4.68928	0.038693
Adcy2	3.62297	0.0283549		4933412L11Rik	3.32165	0.0100295		Mgll	-1.34389	0.0346003		Gm13287	-4.70661	0.0259946
Olfr497	3.62234	0.00905209		Gm4870	3.32151	0.047262		Vwf	-1.34517	0.0254758		Vmn1r-ps73	-4.75047	0.0259209
RP24-87K15.6	3.62147	0.00396108		Clec2h	3.31974	0.0398939		Ank2	-1.35119	0.0304614		Trbv1	-4.75346	0.0106266
Hrk	3.62014	0.000501288		Gm17086	3.31887	0.0447036		Tmem44	-1.35512	0.0249752		Smok3a	-4.76338	0.00250655
G6pd2	3.61885	0.00427847		Spata31d1d	3.31768	0.00545447		Gm4875	-1.35571	0.0431994		Gm43273	-4.77476	0.00320917
Gm43385	3.61859	0.0362366		Igkv3-7	3.31706	0.0124044		Angpt1	-1.35749	7.55982e-09		Zfp960	-4.78144	0.00242461
Gm4219	3.61849	0.029682		Chac1	3.31537	0.00352226		Tmem141	-1.36185	0.0332783		Gm10295	-4.79974	0.00795223
Btnl9	3.61753	3.07305e-05		Ifitm3	3.31496	1.05249e-07		Hoxa7	-1.36209	0.0142223		Igkv1-88	-4.80245	0.0247958
Mrgprc4-ps	3.61723	0.0333234		Gm28447	3.3116	0.0230434		Gm37534	-1.36497	4.66356e-06		Olfr350	-4.82011	0.000540123
Serpina1d	3.61667	0.0266815		RP23-116C19.2	3.30989	0.0212093		2510046G10Rik	-1.36738	0.0445892		Diras1	-4.83781	0.000824481
Gnrhr	3.61661	0.0384915		Igsf10	3.3096	1.49693e-07		Trank1	-1.36989	0.0371213		Gm21119	-4.83862	0.00736173
Gm43612	3.61576	0.00953231		Gm7609	3.30093	1.14534e-09		Tcf7l1	-1.37082	0.0272832		Pcdha1	-4.84433	0.0109093
Gm26666	3.61437	0.0318112		Adamts3	3.29931	0.00492508		Xlr3b	-1.37233	0.000276702		Gm13361	-4.88391	0.00388173
8030445P17Rik	3.61422	0.00132795		Ceacam9	3.29923	0.0447059		Pcdhgb1	-1.37727	0.0360016		Gm16011	-4.88797	0.00325842
Myh7	3.61393	0.000626933		Ccl1	3.29695	0.0330326		Gm37160	-1.37841	0.0373014		Hoxa2	-4.88957	0.00333667
Dmtn	3.61379	3.16067e-06		Gpr31b	3.29141	0.0239938		Rwdd3	-1.37875	0.0240783		Gm15635	-4.89835	0.00661649
Olfr715	3.61011	0.00616445		Olfr574	3.29051	0.0348613		Gm38285	-1.3824	0.015107		Gm26710	-4.93543	8.45575e-05
Olfr342	3.60742	0.002696		Gm44622	3.2897	0.045938		Rhpn2	-1.38311	0.0251016		Prss33	-4.93911	0.00641741
Gm11690	3.60722	0.00853858		Emx2	3.28715	0.0319206		Gm22362	-1.38997	0.00070504		Nxph1	-4.94748	0.00241419
Gm7628	3.60546	0.00888338		Siah3	3.28117	0.0493871		Lima1	-1.39385	0.00281614		Nkx6-1	-4.96411	0.0218006
Olfr1201	3.60156	0.01829		Gm14548	3.2783	0.0017012		Rusc2	-1.39712	0.0270161		Pdzrn4	-4.99591	0.00125387
Fmo4	3.59996	0.0243773		Btnl4	3.27733	0.00580939		Etv1	-1.39993	0.0458967		Gm10748	-5.08803	0.00211118
Gm44676	3.59866	0.0248332		Lamp3	3.27446	0.000876141		Egln3	-1.40271	0.0266156		Gm43134	-5.11978	0.00346063
Gm37326	3.59697	0.00664784		F830208F22Rik	3.27386	9.75539e-05		St5	-1.40408	9.43797e-08		Cd209b	-5.1203	0.00643876
Pax1	3.59532	0.000682659		Ighv3-6	3.27082	0.000407358		Gm6583	-1.4062	0.0117054		1700022N22Rik	-5.12533	0.00192951
4930465M20Rik	3.59435	0.0207609		Gm15604	3.2689	0.0336985		Grm4	-1.40895	0.00559815		Gm6096	-5.32012	0.0015037
Gm30329	3.58716	0.00933034		Esrp1	3.26433	0.0475168		Gm45311	-1.4105	0.0033278		C1qtnf2	-5.32537	0.00102507
Tmc4-ps	3.58456	0.00168328		Gm2866	3.26278	0.0184735		Nupr1	-1.41177	0.00516448		Gm7903	-5.3844	0.003599
Hoxa11	3.5806	0.00874925		Majin	3.25941	0.0066936		Gm37296	-1.41183	0.00689567		Gm26527	-5.417	0.0102423
Gm43793	3.57992	0.0128092		Gm10233	3.2561	0.0253621		Gm15506	-1.4123	5.3777e-07		Gm37165	-5.42166	0.0122666
Rhobtb3	3.57751	0.00183718		Ighv1-19	3.24914	0.00222095		Xirp2	-1.41739	0.046903		Gm6253	-5.46657	0.00360897
Olfr555	3.57511	0.043498		Olfr128	3.24604	0.00318013		Wbscr27	-1.41871	0.0119459		Gm14493	-5.78978	0.00153275
Procr	3.57421	0.003473		Cxcl2	3.24399	0.0222932		Slc25a23	-1.41927	1.78604e-08		Luzp4	-5.83032	0.00797985
D030040B21Rik	3.5711	0.0249481		Olfr318	3.24035	0.00869202		4932431P20Rik	-1.41958	0.0160669		Gm42417	-7.09279	0.000171482
Gm43870	3.56928	0.0217792		Igkc	3.23897	9.96063e-09		Pilra	-1.41962	0.00812881
Htr1f	3.56756	0.040133		Brinp2	3.23713	0.00162367		Mamdc2	-1.41964	0.00847215
RP24-212B22.6	3.56734	0.0382605		Gm30292	3.23608	0.0204079		Vegfc	-1.42129	1.30188e-06
Olfr1487	3.56651	0.042862		Gm11571	3.23489	0.026068		Gm43075	-1.42366	0.000989921
Gm45049	3.5662	0.0392686		Gm19705	3.2282	0.00113331		Galm	-1.42396	0.00491844
Tgm1	3.56509	5.52544e-08		Rhobtb3	3.22794	0.00741001		Itgb5	-1.42432	0.0174349
Gm1070	3.55941	0.0079508		Sdcbp2	3.22614	0.000856775		8430432A02Rik	-1.42596	0.0488872
Sh3tc2	3.55885	0.00265546		Lpl	3.22438	9.26914e-07		Akr1c12	-1.42918	0.00514284
Gm9200	3.55717	0.0358074		Pate1	3.22306	0.0154945		Tro	-1.43558	0.0273126
Gm43285	3.55659	0.0477881		RP24-274B19.2	3.22297	0.0477671		Gm5303	-1.44076	0.00428939
2410017I17Rik	3.55643	0.00196905		Bmpr1b	3.22102	0.0316995		Cadm1	-1.44979	0.0235011
A730020M07Rik	3.55628	0.00576855		Clec4n	3.22045	6.91188e-05		Gm43425	-1.45021	0.00701435
Gm21950	3.55265	0.0250048		Igkv4-68	3.21393	0.0265741		Gm45472	-1.45182	0.0294789
Klhl1	3.55138	0.00457992		Chrna9	3.21099	0.040746		Kcnk10	-1.45226	0.000107046
Olfr566	3.54856	0.0277002		Glt28d2	3.20936	0.0269181		Snora47	-1.45655	0.00165797
Gm43283	3.54727	0.00412903		Gm5878	3.20859	0.0204316		Gm44067	-1.45681	0.00244053
Pabpn1l	3.54416	0.028518		C3	3.20387	1.46424e-08		E230001N04Rik	-1.45716	3.55945e-07
Gm43426	3.54353	0.00939984		Igkv12-41	3.20354	0.0450007		Clec9a	-1.45779	0.0156612
Kat6b-ps2	3.54242	0.0143902		Bcl2a1a	3.20315	2.82879e-05		Adarb1	-1.45876	0.00229146
Pnma3	3.54167	0.00969957		Tcstv1	3.19559	0.0240973		Dock4	-1.4597	0.0121545
Gm33466	3.53854	0.0380839		Foxf2	3.19509	0.029067		A930003O13Rik	-1.46199	0.0455073
Atp13a4	3.53675	0.0397833		Ampd1	3.18773	0.0202911		Sirpa	-1.46278	0.0145795
RP23-290D15.1	3.5359	0.0090156		Retnlg	3.18656	0.03401		Ccdc30	-1.46543	0.0017506
Nmrk2	3.53529	0.0144311		Ptafr	3.18601	3.06326e-06		Sort1	-1.47231	0.000570538
Gm2042	3.53468	0.017156		Gm45056	3.18327	0.0243866		Lpcat2	-1.47329	0.000169715
Gm4926	3.5336	0.0471017		8030453O22Rik	3.18054	0.0419678		Zfp108	-1.47524	0.0221504
Gm45649	3.53284	0.00885498		Gm18289	3.17927	0.0154284		Paqr5	-1.47598	0.00336564
Gm15082	3.53257	0.00247991		Gm5648	3.17503	0.00967332		Hykk	-1.47649	0.00146931
Gm3687	3.53053	0.0294399		Gm13619	3.17399	0.0290025		Pcdhga2	-1.48244	0.0212892
Hebp1	3.5294	2.75519e-08		Filip1	3.17118	3.73391e-20		Trpm2	-1.49088	0.00277347
RP23-158J3.2	3.52856	0.000158484		Siglecf	3.17078	0.0201548		1700126G02Rik	-1.49155	0.0311045
Trp73os	3.52794	0.0407882		Gm42897	3.16896	0.0422218		Pigz	-1.49228	0.00691529
Eda2r	3.5272	0.0237586		Clec1a	3.1672	0.0253822		Caln1	-1.49379	0.0263252
Gm21188	3.52704	0.0229824		Speer4a	3.1659	0.00377946		Paqr9	-1.49446	0.0365691
Foxa2	3.52676	0.0234208		Cers3	3.16404	0.029507		Wdr35	-1.49936	0.00103209
4933431G14Rik	3.52473	0.0156283		Shisa6	3.16232	0.00534539		Gm45510	-1.50424	0.0238725
RP24-499N24.4	3.52435	0.00295133		Gm15094	3.15955	0.0300913		Atp1a3	-1.50531	3.0396e-08
Gjb4	3.52215	0.00992754		4933400F21Rik	3.15914	7.21412e-05		3222401L13Rik	-1.50568	0.0267393
Tarm1	3.51779	0.00924471		BC035947	3.15276	0.0146066		Plxna1	-1.50624	0.00794292
Slc7a11	3.51646	4.92557e-07		Gm38286	3.15016	0.0257611		B330016D10Rik	-1.50636	0.00151313
2310007B03Rik	3.51586	0.0468125		Olfr497	3.14587	0.0331857		Gm42788	-1.50881	0.00795613
1700009J07Rik	3.51563	0.0294529		Gm28320	3.13847	0.0136598		Myo18b	-1.50936	0.0282804
Pramef12	3.51473	0.0220659		C5ar1	3.13239	0.00010461		Gm44653	-1.51187	0.0121672
H2-T3	3.51455	0.00469747		Pla2g2f	3.1309	0.0499602		Nr1h3	-1.51206	0.0145894
Igha	3.51208	0.00132869		Gm2670	3.12997	0.00893691		Prex2	-1.51252	3.7e-05
Olfr188-ps1	3.50918	0.0336202		Cbln4	3.12915	0.0268315		4632404H12Rik	-1.51414	9.62902e-14
Hoxd3	3.50908	0.0159618		Loxl1	3.12858	0.0426239		Ces2c	-1.5144	0.0242075
Gm37848	3.50812	0.0216144		Usp18	3.1284	8.47023e-24		Adamts17	-1.51576	0.0373031
Gm2445	3.50715	0.0278334		Gm26788	3.12788	0.000434738		Arhgef10l	-1.51644	0.00327046
Cdh7	3.50715	0.00621979		Pemt	3.12019	0.0343054		Gm8774	-1.51738	0.00106715
Trap1a	3.50573	0.00991155		Gm14493	3.11706	0.0354122		Mamld1	-1.52192	0.0329184
Olfr1513	3.50395	0.0409558		Cdh3	3.11702	0.030783		Ric3	-1.52284	0.0182063
Me1	3.50293	0.0231715		Olfr169	3.11686	0.0087299		Gm29125	-1.52833	0.00912865
Gm5896	3.50136	0.0139987		RP23-392I13.13	3.1151	0.0184588		Penk	-1.53388	0.0250278
Fgf5	3.50099	0.011453		Gm44846	3.11449	0.0337506		Arhgap32	-1.53531	0.0199207
Gm43486	3.50072	0.0107922		Ermn	3.11309	0.0184182		RP23-186O3.14	-1.53843	0.000110451
Nkx2-4	3.49859	0.0282438		Gm15089	3.11184	0.00398103		Lamb1	-1.55186	0.00156463
Gm37770	3.49702	0.0363518		Olfr613	3.11178	0.00951853		Rtl1	-1.55308	0.0229654
Igkv3-2	3.49388	0.0346361		Sdc3	3.10738	6.62587e-07		Pde8b	-1.55435	0.00904423
Fbll1	3.49387	0.00184123		Slc17a2	3.10676	0.0163069		Pira2	-1.5556	0.024774
Vmn1r65	3.49071	0.0411415		Gm43736	3.10589	0.0106452		Nuak1	-1.55725	0.0385541
Gm6999	3.48946	0.00850136		Pak6	3.10344	0.000220047		Kcnh1	-1.55748	0.0400122
Olfr314	3.48768	0.0315234		Gm44957	3.09813	0.0467856		6430548M08Rik	-1.55993	2.93495e-05
Smad6	3.48731	0.0384955		Erg	3.09651	0.00553475		Gm44000	-1.56458	5.76201e-07
Olfr212	3.48212	0.0455491		Gm12378	3.0965	0.0349715		1110003F10Rik	-1.56515	0.033892
Tcl1	3.48082	0.00727702		C1qtnf3	3.09461	0.0371593		Tenm4	-1.56721	0.00369615
Prokr1	3.48021	0.00135551		Gm37205	3.09314	0.0236096		Lifr	-1.56956	0.00701833
Gm42955	3.47986	0.00752862		Aicda	3.09284	0.0453207		Tspan9	-1.57827	0.00634554
2310003L06Rik	3.47966	0.0399329		Olfr689	3.09273	0.00986499		1700041G16Rik	-1.57957	0.00395541
Gm43034	3.47939	0.0402481		Wfdc17	3.09087	0.000425393		Olfr157	-1.5898	0.0205079
Ly6g6c	3.47624	0.0295299		Rims1	3.08411	0.0128969		Slc12a3	-1.59385	0.000126351
Ighv1-59	3.47156	0.0242672		Gm44617	3.08152	0.00424243		Pir	-1.59926	0.00229826
Crp	3.47062	0.00217501		5033423K11Rik	3.07995	0.0366052		Gm28989	-1.61093	0.0343782
Adam23	3.46831	1.81247e-07		Apol11b	3.07118	0.0381333		Fgfr1	-1.61381	0.0437758
Kcne1	3.46686	2.94201e-05		Epdr1	3.0683	0.000187414		Rab39	-1.61427	0.00569983
1700036A12Rik	3.46334	0.0138333		Olfr531	3.0658	0.025099		Crygn	-1.61828	0.0418651
Gm42537	3.46208	0.0487504		Gm26645	3.06529	0.048419		Fgd4	-1.62366	6.31875e-05
Samd4	3.46085	1.2177e-05		Ramp3	3.06215	0.0298926		1700105P06Rik	-1.62525	0.00730805
Gfra4	3.45886	0.015517		Mfsd6l	3.06093	0.00240528		Cd163l1	-1.62832	0.0096317
Gm12331	3.4582	0.00635023		Pdzrn3	3.0527	0.0233162		Gm9392	-1.6306	0.0158481
Gpr75	3.45728	0.00208643		Gstt1	3.0526	0.00984373		Acer2	-1.63298	0.00765221
Mro	3.45632	0.000648479		Gm6268	3.05163	0.00714595		Olfr1414	-1.63572	0.0117759
Hoxb8	3.44769	0.0156455		Tjp3	3.04809	1.62437e-05		2310047D07Rik	-1.63645	0.0122963
Rab42	3.44515	0.0313002		4930447M23Rik	3.04767	0.0497044		Mtmr11	-1.63781	0.00165271
Csnka2ip	3.44505	0.00340596		Eaf2	3.0468	0.000100826		Fmn1	-1.64154	0.00496851
Nostrin	3.44486	0.00571902		Igkv3-10	3.04622	0.0176143		A930019D19Rik	-1.64423	0.0372976
Taar8a	3.4441	0.0225391		Gm6999	3.04501	0.031049		Abcc2	-1.64682	0.0499426
Bsnd	3.44208	0.0119331		Gpr165	3.04389	0.0344869		Dpysl5	-1.64699	2.97387e-06
Gsdma	3.44111	0.0432522		Plppr1	3.03677	0.0105456		F630028O10Rik	-1.6559	0.00425778
Gm29100	3.44097	0.0296371		Cdh17	3.02702	1.44644e-07		Gdf1	-1.66124	0.0239619
4930470B04Rik	3.43771	0.00415475		Zfp820	3.02643	0.00689317		Nptxr	-1.66395	0.0131212
Alms1-ps2	3.43748	0.000745675		Gxylt2	3.0221	0.00154455		Gm16165	-1.66705	0.018773
Kank4	3.43671	0.000564453		Slc25a21	3.0204	0.0415827		Gm2093	-1.66983	0.0384975
D830036C21Rik	3.43624	0.0324176		Oas3	3.01746	7.07259e-17		Gm28151	-1.67653	0.00616088
Rims1	3.43572	0.00354587		Gm5708	3.01619	0.0464592		Gjc1	-1.67657	0.0224527
D030018L15Rik	3.43451	0.00140655		Gm4915	3.01169	0.0189449		Pilrb2	-1.67884	0.00213899
Cyp2a22	3.43433	0.0234164		Nodal	3.00759	0.000363661		Ccpg1os	-1.68798	4.43855e-06
Kcns1	3.43108	0.00178393		Gm12185	3.00517	3.57284e-23		Cacnb1	-1.69003	0.000575393
Chrnd	3.42994	0.0135962		Map1a	3.00493	4.14768e-12		Ldlrad3	-1.69735	0.0013532
Mc2r	3.42991	0.0341681		Coch	3.0047	6.0613e-09		Mylk	-1.70095	0.0124556
Gm45339	3.42844	0.0191124		Igkv6-17	3.00285	0.0496207		Ptprm	-1.70099	0.00937237
Arsj	3.42727	0.00872886		Slamf8	2.99599	2.29449e-05		Slc22a21	-1.70384	0.0026653
Gm18406	3.42588	0.0223292		4930555F03Rik	2.99487	0.0430805		Gm17088	-1.70548	0.0134624
Gm37363	3.42332	0.0336049		Fkbp1b	2.99447	0.00181018		Icam5	-1.70694	0.0330592
Gm37527	3.42125	0.015133		Gm6524	2.99364	0.0298808		Aph1b	-1.71162	0.0113493
BC065403	3.42069	0.0103782		Phf11d	2.99357	8.00017e-08		Zfp536	-1.71299	0.035655
Mrgprx2	3.41926	0.0148474		Ghsr	2.99265	0.00443707		Dlc1	-1.72501	0.0110746
Gm45237	3.41618	0.0122032		Frk	2.9905	0.00999819		Hmox1	-1.72582	0.0191058
Ces2f	3.41605	0.00363925		RP24-365N15.3	2.99011	0.0139919		AV099323	-1.72979	0.0457954
Slc5a7	3.4121	0.0326126		Rpsa-ps11	2.9895	0.00617821		Fhit	-1.73151	0.000183295
Gm37205	3.41186	0.00866808		Gm42981	2.98934	0.0160068		Stc2	-1.73452	0.0235441
Krtap28-13	3.41184	0.0211488		Mx1	2.98874	7.70902e-24		Olfr1253	-1.7359	0.0380659
Gm43023	3.40891	0.0420528		2210408F21Rik	2.98862	0.000292882		Zfp683	-1.73624	2.73334e-05
Apon	3.40847	0.0210827		Gm43589	2.98701	0.0103185		Sv2a	-1.73639	0.0029197
Olfr1019	3.40594	0.00685629		9830107B12Rik	2.98642	0.0115058		C1qa	-1.7418	0.0280301
Pdc	3.4035	0.021465		Hoxb8	2.9828	0.0485515		Clec2g	-1.74359	0.0223684
Egfem1	3.40272	0.0120082		Gm42793	2.9712	0.00214801		Hspb9	-1.74703	0.0300389
RP24-262P14.4	3.40209	0.0218469		Ltb4r1	2.96984	7.3499e-05		Gad1-ps	-1.74867	0.0468167
Olfr331	3.40079	0.0380305		Klhdc8a	2.96947	0.00597915		Olfr984	-1.7498	0.0275651
Apol11b	3.39908	0.0151123		3300005D01Rik	2.96822	0.0130138		Gm44739	-1.75654	0.0188698
L3hypdh	3.39869	0.000746512		Gm20515	2.96434	0.0324233		4933431E20Rik	-1.762	0.04405
A530058N18Rik	3.39805	0.028439		Iglv1	2.96226	3.11706e-05		Gm11824	-1.76813	0.0294715
RP23-114N1.10	3.39753	0.0495211		Fzd9	2.96199	0.0047376		Cfp	-1.77115	0.00216292
Vnn3	3.39706	5.18544e-05		Gm42963	2.96008	0.00396484		A630035G10Rik	-1.77213	0.00169832
Gm26645	3.39576	0.020805		Gm12444	2.95962	0.0388518		Cd300ld	-1.77223	0.00578427
Wfdc17	3.39533	4.17879e-05		Gm43095	2.95847	0.0166711		Rnd3	-1.77444	0.0244748
Grip1	3.39428	0.00180252		Kcnmb2	2.95828	0.0455575		Pid1	-1.77755	0.00947998
Ptprr	3.3934	0.0076		Syt1	2.95534	0.00882806		Pde4c	-1.7819	0.0359842
RP24-340L11.5	3.39026	0.0331754		Gm1045	2.95433	0.0442917		Gm14382	-1.78245	0.0499964
Mybpc1	3.39006	0.0171529		Rsph1	2.95397	0.00999434		Cd300a	-1.78608	0.00342334
Il12b	3.38989	0.0491169		Gm2673	2.95123	0.0304032		Rpl13-ps1	-1.7892	0.0492847
Gm44806	3.38878	0.0263577		Gm15929	2.94786	0.01826		Olfr1160	-1.79183	0.0414896
Gm7672	3.38846	0.00210256		Mzb1	2.94379	4.40244e-05		Cdk18	-1.79821	1.38268e-05
Ceacam9	3.38827	0.0296575		Olfr191	2.94087	0.0434103		RP24-263E2.3	-1.80279	0.0244512
Gpr33	3.38801	0.0115448		Gm26780	2.94072	5.40391e-05		Gm38099	-1.80682	0.0231679
Olfr1036	3.38711	0.0330044		Vmn2r9	2.94039	0.021559		Zmynd15	-1.80881	0.0232063
Trp63	3.38673	0.0125002		Gm42969	2.93977	0.0260601		Pcdh17	-1.81123	0.0410017
Myh2	3.38559	9.68549e-05		Btnl5-ps	2.93916	0.000605238		Axl	-1.8165	0.00457747
Raxos1	3.38306	0.0344111		Panx3	2.93909	0.0176393		Nfasc	-1.81676	0.0291554
Nags	3.38281	0.008052		2210011C24Rik	2.93816	0.0388635		Gm37124	-1.82365	0.0112099
Zfp641	3.38166	0.00175792		Olfr1490	2.93515	0.0180098		Usp17la	-1.8276	0.0410825
Clec4a2	3.38087	2.64241e-05		Tmprss6	2.92685	5.29567e-10		Gm42419	-1.82968	0.012198
Gm16348	3.37891	0.0463684		Gm19757	2.92617	0.0439239		Gm44265	-1.83147	0.0217457
Iqch	3.37707	0.00523213		Gm26783	2.92354	0.00495704		1700065D16Rik	-1.83647	0.00179833
Chrna9	3.3753	0.023307		Art2a-ps	2.92219	3.77183e-08		Slc8a1	-1.83756	5.70206e-05
Tmem125	3.3726	0.028085		Il6	2.92109	0.0242093		Mras	-1.84632	0.0280431
Edn3	3.37225	0.0429409		Gm37456	2.91833	0.0383745		Selp	-1.85023	0.00571846
Msantd3	3.37199	0.00237412		Gm7628	2.91583	0.0458824		Gm37174	-1.85213	1.60364e-06
Gm8600	3.37175	0.0250146		Gm21135	2.91111	0.01513		Lrp4	-1.85475	0.0182074
Gm17382	3.37108	0.0284255		Gm21673	2.91111	0.01513		Slc7a11	-1.8568	0.0124761
B130011K05Rik	3.36914	0.0180741		Ighv1-26	2.911	3.4002e-07		Slc40a1	-1.85918	0.00589247
Olfr150	3.36757	0.0221142		Gm38123	2.90544	0.0122652		Gm29236	-1.86312	0.0119807
Gm37984	3.36744	0.00900329		Gm807	2.90475	0.0486555		Gm16558	-1.86419	0.00798818
Lamp3	3.36686	0.000349726		Dll4	2.90056	0.0119759		Olfr661	-1.86713	0.0443861
1200007C13Rik	3.36678	0.0174247		Olfr367-ps	2.89965	0.0310335		Slurp1	-1.86785	0.0013837
Ighv1-15	3.36656	0.0190657		Mmp8	2.89566	0.00923087		Gm38313	-1.88114	0.00865827
Igdcc3	3.36613	0.0123528		Slitrk6	2.89313	0.0139734		AI661453	-1.88951	0.000563606
Olfr632	3.36336	0.00244183		P2ry6	2.88458	0.000200501		Scube1	-1.89757	0.0279887
Ubxn10	3.36027	0.0225697		Anxa8	2.88375	1.32863e-09		Bcl6b	-1.89829	0.000169628
Serpina3b	3.35991	0.0216955		Gbp6	2.88195	1.37912e-36		Mybpc3	-1.89996	0.0452009
Olfr578	3.35815	0.00120237		Camk4	2.88188	6.28339e-16		Gm10687	-1.90157	0.010531
Spta1	3.35793	0.000252615		Nefl	2.87848	0.023181		Tmem220	-1.91406	0.00172316
Gm8204	3.3561	0.0287976		Anxa3	2.87693	6.29384e-05		Col14a1	-1.91605	0.00174118
Gm42811	3.355	0.00635564		Scin	2.87607	0.00562714		Msrb3	-1.91613	0.0359632
Tmprss11e	3.3545	0.00950603		Igkv5-39	2.87296	0.00566924		Gucy2e	-1.91972	0.0209645
Tmem40	3.35309	0.0372281		Gm43388	2.8729	0.00984317		Zfp947	-1.92208	0.00496352
Cbln4	3.35303	0.0121748		A730018C14Rik	2.87177	0.0401037		Slc1a3	-1.92294	0.00815351
Gm14418	3.35256	0.035306		Txndc2	2.87162	0.0466514		Rnf150	-1.92526	0.004355
Trav16	3.34962	0.0220586		Rasd2	2.87107	0.00309216		Nid2	-1.92651	0.0152591
Plxna4os2	3.34951	0.00806762		Bmyc	2.8709	0.00140819		Gm5850	-1.92746	0.0370484
Gm37199	3.34642	0.0162786		Dnm1	2.86923	2.89188e-08		Gm18190	-1.93056	0.039814
Gcm1	3.34597	0.0030568		Sh3tc2	2.86543	0.0223288		4732465J04Rik	-1.9327	0.0434369
Gm43697	3.34567	0.0283122		Lingo1	2.86535	0.00860258		Fbxw10	-1.93665	0.0148275
4932443I19Rik	3.34314	0.00833191		Oaf	2.86339	0.0197548		Cd14	-1.93767	0.0254347
Gm38286	3.34079	0.0129032		2610011E03Rik	2.86062	0.0307563		Sspo	-1.93849	0.00236918
Tex19.2	3.33906	0.0341365		Olfr322	2.8605	0.0354573		Siglece	-1.94162	0.000838531
Fam167b	3.33798	0.0225259		Kcng4	2.86036	0.0180147		Mfsd4b5	-1.94183	0.030635
Rprml	3.3349	0.0435344		Gm43134	2.85947	0.0464901		Gamt	-1.9435	0.00354809
Slc35f4	3.33412	0.0165751		S100a9	2.85782	0.000222855		Tlr8	-1.9525	0.00330893
Ly6g	3.33403	0.0120858		RP23-158J3.2	2.85499	0.00389093		Gm43756	-1.96147	0.0285174
Cxcl11	3.33258	0.00428339		Olfr48	2.85472	0.0121893		Cyb561	-1.96223	0.0442026
Gdpd1	3.33047	0.00700478		Gm38009	2.85231	9.6443e-06		Hebp1	-1.96976	0.00388959
Gcsam	3.32225	8.66072e-06		Trim6	2.85058	0.00709074		1110006O24Rik	-1.97924	0.0475149
Lefty1	3.32223	0.00244589		BC065403	2.84993	0.0438022		Eno2	-1.98513	0.011594
Sox1	3.32105	0.0082402		Nuggc	2.84919	0.0209653		Mpp4	-1.98723	0.0178661
Olfr123	3.32006	0.0167565		Gm4275	2.84143	0.0222396		Prom1	-1.98951	0.0301941
Tcp10c	3.31655	0.0270135		Scn2b	2.84021	0.00728938		Clec4a1	-1.9936	0.00184206
Gm44617	3.31639	0.00128399		Aldh1a2	2.83865	0.0005968		Gm43332	-1.9956	3.90278e-06
4930533I22Rik	3.31252	0.0223818		Isg15	2.83407	4.32108e-14		Ifnk	-1.99598	0.0125129
Mybpc2	3.3116	0.0320371		Ighv1-53	2.83019	0.00803216		5930430L01Rik	-2.00769	0.0370613
Zfp534	3.31158	0.0160421		Tmeff2	2.82874	0.0198389		Sirpb1c	-2.00869	0.00155911
Gm21149	3.30968	0.037594		Nme9	2.82869	0.0260908		4831440E17Rik	-2.00912	0.0268935
Mgam	3.30865	0.00513632		Jchain	2.82807	7.9687e-10		Gm44860	-2.0097	0.000943499
4732496C06Rik	3.30692	0.0145642		Igkv4-59	2.82644	0.00661003		Hap1	-2.01519	0.00743386
Gm12096	3.30515	0.0259444		Unc45b	2.8255	0.0456592		Gm38227	-2.02013	0.0218545
Gm12386	3.30307	0.0362149		Gm18407	2.82483	0.00195039		Tmem51os1	-2.03865	0.009567
1600029O15Rik	3.30274	0.0441183		Gm42987	2.82467	0.0233621		Gm44861	-2.048	0.0129604
Adgrb3	3.30175	0.000365951		Gm15892	2.82335	0.0421833		Sall4	-2.04912	0.0316948
Gm21846	3.2997	0.00665341		Olfr935	2.82173	0.0272129		Cdh5	-2.05606	0.0254169
Gm43537	3.29831	0.0116594		Gda	2.8211	1.28271e-06		Tcf23	-2.05987	0.0422936
Olfr61	3.29504	0.0161091		Gm5541	2.81875	0.0161104		Mertk	-2.06069	0.0206749
C5ar1	3.28807	1.68387e-05		Psg29	2.81737	0.00297509		Cxcr4	-2.06261	1.2056e-13
4833421K07Rik	3.28762	0.0200018		Slc13a5	2.81677	0.0459729		Abcc3	-2.06384	0.00551287
Apol7a	3.28564	0.0440651		Spats2	2.80966	0.00283959		Maged1	-2.06477	0.00525893
5830418P13Rik	3.28517	0.0268091		Chit1	2.80653	2.8328e-10		Gm45217	-2.06498	0.0267143
Hmox1	3.28192	8.20623e-07		1810019D21Rik	2.79662	0.00505892		Gm11977	-2.06642	0.016897
Gm10118	3.28141	0.0466918		Pou3f1	2.79545	0.0354111		Wdfy3	-2.06966	0.00125731
Gm37789	3.28123	0.0388047		Gcsam	2.79542	0.000414886		Gm16083	-2.0703	0.0264978
Dthd1	3.27862	0.00254372		Nrg3	2.79446	0.0334688		Snph	-2.07112	0.0102316
Gm9109	3.27493	0.039776		Olfr632	2.79334	0.017638		Tsacc	-2.07296	0.00611043
E030026E10Rik	3.2746	0.00989508		Clec7a	2.79271	7.71411e-05		1700026D11Rik	-2.07584	0.000863068
Olfr813	3.27294	0.0477228		Cacna1b	2.78676	0.00731617		Pax2	-2.08015	0.0326424
Gm9577	3.2718	0.0231872		Eps8	2.78432	2.60331e-07		Tnfrsf19	-2.08397	0.0349557
Gm9733	3.2705	0.00762719		4932414J04Rik	2.78074	0.0408063		Igf1	-2.08601	0.0148124
Cyp2c50	3.26405	0.0237985		Lhfpl2	2.78062	3.91566e-05		Slc9c1	-2.0942	0.0180877
6430584L05Rik	3.26306	0.00620938		Fbxo39	2.78005	0.0150692		Rab27b	-2.09452	5.37042e-20
D230022J07Rik	3.26282	0.0394454		Zmat4	2.78001	9.76954e-08		Gm16120	-2.09715	0.0430204
Zic3	3.2618	0.025958		Dlx6os1	2.77933	0.0248948		Gm5127	-2.09829	0.011998
Gm26608	3.26103	0.0441113		Gm37142	2.77733	0.0476403		Gm44220	-2.10395	0.0181439
RP23-91H23.1	3.25873	0.0277932		Kcnc4	2.77731	0.0188556		Ccl28	-2.10397	0.0478953
Dio3	3.25813	0.0406968		Synpo2	2.77546	2.14577e-10		Tfap2a	-2.10663	0.040579
Gm4874	3.25332	0.0185851		Myh7	2.77405	0.0134017		Phkg1	-2.10992	0.0132334
Spata31d1d	3.25148	0.00438376		Aunip	2.77333	0.000123763		Clec4a3	-2.12347	0.0015694
4932438H23Rik	3.24818	0.00134864		Rasgrf1	2.77327	2.86056e-06		Negr1	-2.12582	0.016062
Gm20125	3.24645	0.0360508		Gm6198	2.77279	0.0195376		Gm42778	-2.13273	0.00203829
A930001C03Rik	3.24599	0.0361041		Gm13403	2.76925	0.026381		A730081D07Rik	-2.15488	0.00104715
P3h2	3.24488	0.0297183		Ier5l	2.76891	4.88678e-06		Lrp1	-2.15549	0.000107028
Aqp5	3.2443	0.0342163		Smpdl3b	2.76827	6.14848e-07		Olfr1425	-2.16249	0.0271124
Olfr1138	3.24331	0.0267468		Gm830	2.7655	0.0252492		Utf1	-2.16368	0.0485693
Gm43883	3.24131	0.00798565		Misp	2.76326	0.010174		Rgma	-2.17107	0.0139637
Olfr596	3.24125	0.000371324		H2-T3	2.76283	0.0363497		Gm45520	-2.17127	0.0282334
F830208F22Rik	3.23987	6.03416e-05		Lcn2	2.7619	0.00526352		Shroom3	-2.17545	0.00992106
Gm9104	3.23941	0.0159158		Rbm47	2.75847	7.76965e-07		Mpzl1	-2.17723	0.0111063
Krtap26-1	3.23821	0.026231		Gm45421	2.75721	0.0425647		Stk32b	-2.18111	0.0241254
4933430H06Rik	3.23623	0.0296136		Olfr676	2.75525	0.0446123		Prokr2	-2.18766	0.02064
Olfr124	3.23619	0.0286253		Amica1	2.75292	1.69942e-19		Sox4	-2.18952	2.66935e-12
Prelp	3.23495	0.00915051		Smarca1	2.7503	0.0394511		Jph1	-2.19096	0.0369784
Phox2b	3.23364	0.0391103		Olfr98	2.749	0.0212981		Hsd3b4	-2.19844	0.0286575
Gm22711	3.23252	0.0423728		Vcan	2.74666	7.16415e-05		Gm10681	-2.19844	0.0286575
Gm10729	3.2305	0.00779502		Mfsd4b2	2.74617	0.0288324		Gm10619	-2.20307	0.0155602
Gm6524	3.2295	0.0136123		Olfr525	2.74572	0.016592		Rtn1	-2.20311	0.0170577
Arhgap29	3.22584	2.77827e-06		Gm15566	2.74524	0.00924429		Gm44850	-2.20405	0.00893815
9430092D12Rik	3.2212	0.0430398		Gm26685	2.7429	0.0056267		Olfr366	-2.20792	0.0170025
Olfr694	3.21822	0.00642764		Olfr1019	2.7424	0.0401424		Hfe	-2.21195	1.30039e-05
Gm1982	3.2143	0.019245		Rspo1	2.73929	0.0267603		BC067074	-2.2146	0.0426361
A330093E20Rik	3.21428	0.0483546		Gm43323	2.73647	0.00014676		Gm43632	-2.21812	0.0486716
Olfr1306	3.21422	0.0333011		Cep170b	2.72999	1.70237e-11		Cym	-2.21835	1.33697e-07
Rnase1	3.2133	0.0232324		Gm11624	2.72825	0.0244045		Clip3	-2.22113	3.34107e-13
Gm38273	3.21228	0.0305489		Il31ra	2.72798	0.0378818		Tmeff2	-2.22233	0.03779
Ptgdr	3.21144	0.0139163		Cdhr1	2.72783	0.00102266		RP23-20I24.2	-2.22299	0.0418315
Fpr1	3.20933	6.83847e-08		Them7	2.72772	0.029722		RP24-365N15.3	-2.22822	0.0402911
F830212C03Rik	3.20808	0.0208423		Csf2rb2	2.72694	2.7722e-06		Ms4a14	-2.23153	0.0456744
Gm26594	3.20594	0.00414381		Olfr656	2.72599	0.0258862		Fut1	-2.23783	0.0321119
Ms4a14	3.20555	0.00177816		Lif	2.72223	2.84142e-12		Rplp0-ps1	-2.23889	0.0320535
Hhipl1	3.20398	0.0499678		Gm12296	2.71836	0.012086		Gpd1	-2.2403	0.0121404
Gm16041	3.20303	0.0128776		Grip1	2.71675	0.018557		4930451G09Rik	-2.24743	0.036628
Speer4a	3.20145	0.00220461		C3ar1	2.71661	0.000421341		Actn2	-2.24789	0.0273557
Paupar	3.2004	0.0226318		Emp1	2.71535	8.20836e-07		Hmcn2	-2.24928	0.0403583
Kcna1	3.19824	0.00093259		Lrrc31	2.71504	0.0435887		Siglech	-2.25421	0.0104659
S100a8	3.19549	0.00103511		Pcdhga11	2.71497	0.0236935		Kcna2	-2.25461	0.00230474
Gm37649	3.19412	0.0297498		Pkib	2.7051	3.31248e-07		Olfr718-ps1	-2.25501	0.0491321
Gm3372	3.19361	0.0317734		Gm37121	2.70432	0.0277284		Pdgfra	-2.26208	0.031353
Olfr822	3.1926	0.0227255		Sox15	2.69661	0.00236714		Gab1	-2.26741	0.0376188
Tmem266	3.19164	0.00792686		Lag3	2.69623	1.16841e-27		Krt10	-2.27412	0.0415904
Gm30074	3.1878	0.0480669		Btnl9	2.69437	0.00354185		1700066B19Rik	-2.27472	0.000941926
Gm38124	3.18769	0.0171573		Olfr825	2.69213	0.0183999		Adamtsl5	-2.27896	0.041848
Soga3	3.18707	0.0170051		Gm10400	2.68854	0.0365132		Rpl26-ps4	-2.28893	0.0196252
Olfr405-ps1	3.18395	0.0412089		Olfr986	2.68527	0.0152688		Gm15807	-2.29183	0.0401729
1700010B13Rik	3.18216	0.0156866		B830012L14Rik	2.6831	0.0362862		Matr3-ps2	-2.29536	0.0201252
Igkv4-55	3.1817	0.0275569		Rnu1b2	2.68298	0.00923144		Rab17	-2.29721	0.0235595
Rimklb	3.18094	0.0326305		Gpr85	2.68251	0.0063964		Kcnf1	-2.29906	0.00862265
Gm43881	3.18031	0.0365049		Klra2	2.68117	5.84894e-06		Cfh	-2.30676	0.00148085
Gm12784	3.17982	0.0217231		Cdc42ep2	2.68054	0.00170869		Gm8606	-2.30859	0.0178091
Gm5415	3.17843	0.0130562		Sema3c	2.67924	0.0490334		Sash1	-2.30958	0.00293318
Idi2	3.17485	0.0328148		Tns3	2.67786	7.91836e-08		Pter	-2.30982	6.3053e-08
Gm13397	3.17166	0.0137596		Olfr419	2.67776	0.035355		Olfr402	-2.31251	0.0397384
A930002I21Rik	3.16951	0.0186666		Mgst1	2.67525	3.87109e-05		Gm43268	-2.32031	0.00850408
Gm5535	3.16774	0.0123504		Gm10729	2.67284	0.0381121		Phldb2	-2.32227	0.00678369
Cabp1	3.16232	0.00277233		Oas1a	2.66747	1.50927e-35		Gm42780	-2.34075	0.00844455
Ms4a7	3.16136	0.000562339		Kcnj4	2.66306	0.0374214		Gm7694	-2.34134	1.00034e-11
4930438A08Rik	3.16107	0.0371914		Sparcl1	2.66089	0.0359695		Olfr128	-2.34141	0.0418627
Olfr318	3.15914	0.00790176		Gpnmb	2.65763	2.55637e-08		Gm18290	-2.34415	0.0102591
Gm43496	3.15537	0.0140066		Psmb11	2.65392	0.0133904		Nrxn3	-2.34678	0.00181078
Gm28447	3.15501	0.023255		Morc4	2.65372	0.0394719		Mfsd4b2	-2.35546	0.0486906
Gm43594	3.15422	0.0330593		Gm38106	2.65111	0.030114		Exd1	-2.3563	0.00419238
Mal	3.15361	0.0214996		Ncf1	2.64965	2.36259e-16		Apoe	-2.35862	5.95692e-05
Fam57b	3.1529	0.0444831		Amotl2	2.64947	0.020626		Clec4n	-2.36312	0.00397144
Gm13994	3.15288	0.0187663		Trbv19	2.64873	0.0118751		Mafb	-2.36325	0.00253353
Ddn	3.15112	0.00350192		Ighv5-4	2.64658	0.0353356		Gm45014	-2.36567	0.006108
F10	3.14889	1.25286e-05		Ighv1-22	2.64555	0.0258548		Tmc4-ps	-2.37035	0.0429135
Gm16098	3.14564	0.0326949		Tfec	2.63975	0.000367298		Rpl36-ps2	-2.37088	0.0364007
Sfrp2	3.14446	0.0225375		Gm14015	2.63953	0.0394555		Pgbd5	-2.37108	0.02203
Gm44697	3.14192	0.00492213		Tspan2	2.6385	2.30112e-12		Nhlh2	-2.37423	0.0358988
Gm37608	3.14131	0.0162273		Ptrf	2.63713	0.0118929		RP23-263C23.7	-2.38227	0.00540766
Shisa7	3.13909	0.00121539		Slc45a1	2.63592	0.00790795		Fam189a1	-2.38269	0.0415497
Gm16169	3.13868	0.0277838		Gm29438	2.63525	0.000359537		C1qc	-2.39014	0.00650314
Pde6g	3.13763	0.030324		Gm43210	2.63253	0.0208991		Kcnk13	-2.3979	0.00203354
Ocln	3.13729	0.0311161		Ptpn3	2.63136	1.13281e-38		Fhod3	-2.40653	0.0107851
2018-09-03	3.13655	0.0349673		Serpinf2	2.63132	0.0126484		RP23-146A22.3	-2.40656	0.00951419
Nfatc4	3.13622	0.0434869		B3gat1	2.62877	0.0119677		Soga1	-2.40681	0.00195745
Tulp1	3.13553	0.000806756		Olfr510	2.62665	0.0499099		Mill2	-2.4088	0.00879412
Gm15080	3.13451	0.032651		4930509E16Rik	2.6259	0.0217821		Kif7	-2.42257	0.0323801
Gm44220	3.12978	0.000214684		Pax1	2.62516	0.020062		Trav22	-2.42277	0.0173407
Olfr1406	3.12815	0.0209387		Phf11a	2.62343	2.56145e-21		Smo	-2.42601	0.0103024
Gm37711	3.12249	0.0135847		Erc2	2.62082	0.00734423		Olfr639	-2.43135	0.00216098
Gipr	3.12128	0.00115374		4930599N23Rik	2.61845	0.00933581		Olfr769	-2.43715	0.0314951
Gm44191	3.12094	0.0320307		Gm5550	2.61707	0.0313854		Ighv1-23	-2.4393	0.00988832
Gm35048	3.12015	0.018575		Myh2	2.61068	0.00472462		Cacna2d1	-2.4396	0.0193743
Gm43888	3.12001	0.0472165		Sema3e	2.60742	0.00530738		Dmrta1	-2.44022	8.73948e-09
Slc23a4	3.11426	0.000478219		Tigit	2.60466	1.17561e-19		1810012K08Rik	-2.4409	0.0131131
Gm10544	3.10566	0.00974822		Parp12	2.60435	8.94992e-18		Skint3	-2.44108	0.0448259
Fshb	3.10522	0.0451486		Galntl6	2.60348	0.0392503		Grk3	-2.44454	1.95554e-06
Hapln2	3.1049	0.0297292		Gm7988	2.59675	0.0374641		Tmem25	-2.4474	0.0252351
Gm6568	3.10278	0.0373569		Pxdn	2.59658	0.048809		Olfr1395	-2.45069	0.0122765
Gm14015	3.0991	0.0103438		Adam8	2.58908	1.96942e-16		Epha4	-2.4514	0.000844406
Fam20c	3.09639	2.36134e-05		Tspo2	2.58047	0.00230973		Trpc6	-2.45503	0.0401579
Gm44148	3.09491	0.0185908		Gm44815	2.58041	0.0128547		Csf1r	-2.46156	2.68294e-05
Gm13812	3.09405	0.0315845		Cmpk2	2.57817	5.13694e-09		Tmem26	-2.46344	0.00159546
Gm13810	3.09405	0.0315845		Tlr7	2.57619	5.25841e-10		Gm37012	-2.46407	0.0104869
Spock1	3.09283	0.00191047		Cd8b1	2.57463	0.00562381		Kat2b-ps	-2.47108	0.0171984
4933427I04Rik	3.0917	0.00390903		Gipc2	2.57371	4.9667e-15		Gm26888	-2.48138	0.0347704
Olfr615	3.09128	0.0455986		2310034G01Rik	2.57176	0.049579		Adgre1	-2.483	0.000555406
Gm5648	3.09088	0.00861351		4933428G20Rik	2.57057	0.0283873		Stab2	-2.48429	0.0164846
B3galnt1	3.0907	0.00226116		Lrr1	2.56796	0.00970727		Plpp3	-2.48895	0.000279791
Frk	3.08969	0.00500918		Ighv8-8	2.56576	0.00844598		Fpr1	-2.4892	0.000100269
Olfr432	3.08952	0.0188085		Krt83	2.56276	0.000692349		Lilra6	-2.49	0.00223556
Olfr1490	3.08739	0.0090529		Rab30	2.56241	0.00189219		Myh8	-2.49137	0.0104412
Olfr1321	3.08707	0.0272734		RP24-531B21.5	2.56148	0.0279838		Nos1ap	-2.49296	1.69159e-22
Cyp4f37	3.08616	0.0161525		Serpina12	2.55542	0.0173925		Pparg	-2.49784	0.000279794
Frem3	3.08257	0.000394258		Gm10735	2.55527	0.00625322		Ptpru	-2.4983	0.0158695
Gm8674	3.08214	0.0396813		Ly6g5b	2.55516	0.0144866		Cd300c2	-2.49847	9.88619e-05
Gm5312	3.0818	0.0255316		Gm44167	2.55514	0.016559		Olfr1310	-2.50331	0.0404111
Tdrd5	3.08085	0.00366063		Lamc2	2.55101	0.0235312		Nav1	-2.51601	8.57306e-10
Gm44167	3.07971	0.00215669		Rgs5	2.55056	0.0385101		1700071M16Rik	-2.51718	0.0116824
Ocstamp	3.0786	0.00613607		Pcdhgc3	2.55056	0.00127885		Efnb3	-2.51778	0.00341399
Cyp4a31	3.07827	0.0414573		Olfr237-ps1	2.54931	0.00437718		Gm26588	-2.52829	0.0444972
RP23-212H13.4	3.07645	0.0326395		Gstt3	2.54931	0.00510107		C030029H02Rik	-2.53692	0.018482
Gm29438	3.0744	1.04215e-05		Tdrd5	2.54607	0.0236373		Galnt13	-2.53747	0.0304133
Rnf148	3.07089	0.0060829		Myh15	2.54574	0.0464524		Snta1	-2.54822	0.00820291
Olfr853	3.0708	0.00322599		Clec4d	2.53787	0.0184331		4931403E22Rik	-2.55183	0.0292831
Gm37073	3.06969	0.0339151		Car13	2.53562	0.0124117		Gm13082	-2.56156	0.0458684
Bnc1	3.06894	0.00887101		Rasd1	2.53045	0.000513228		Samd13	-2.56263	0.0201979
Gm7669	3.06809	0.0319082		Igkv1-135	2.53012	0.00164399		Sez6	-2.57001	0.0488561
Slc38a5	3.06773	0.0240465		Steap4	2.52783	0.0191078		Efr3b	-2.59665	0.0154925
Prkd1	3.06729	0.0434981		Zbtb32	2.52734	8.88154e-13		Gm44758	-2.59819	0.0468411
Nrg3	3.0661	0.0136211		Olfr414	2.52656	0.0210909		Gm45605	-2.60086	0.00231917
2700089I24Rik	3.06494	0.0163231		2310031A07Rik	2.52353	0.00701029		Thbd	-2.60575	9.83415e-07
Gm12253	3.06461	0.0452688		Aldoc	2.51876	4.27425e-08		Olfr59	-2.60855	0.0295638
Clvs2	3.06423	0.0363648		Gatm	2.51714	0.000549806		Fam163b	-2.60961	0.033975
Adgrv1	3.06396	1.19141e-05		Rab7b	2.51293	0.000556763		Gm43999	-2.6117	0.0395815
Ighv5-17	3.06316	0.00633032		Sox8	2.51141	0.00169828		Olfr777	-2.61504	0.0341649
2018-03-10	3.06196	0.0296025		Cabp1	2.51071	0.025638		Gm17412	-2.61566	0.0486026
Slc16a9	3.06046	0.000530738		Ccdc109b	2.51066	0.000138424		Gm17577	-2.61566	0.0486026
Olfr400-ps1	3.05594	0.0415261		Fzd1	2.50985	0.00269417		Gm17467	-2.61566	0.0486026
Gm26676	3.05515	0.0313192		Gm38065	2.50623	0.0284025		Ift81	-2.61755	0.00261274
Gm42969	3.05507	0.0148474		Il9r	2.50282	0.00485982		Treml4	-2.62061	4.81245e-06
Gm19085	3.05428	0.0137504		2018-03-01	2.50251	0.0443305		Gm45582	-2.62454	0.0175988
A230052G05Rik	3.05096	0.00276482		Tbxas1	2.50157	3.58693e-05		Krt80	-2.62463	0.000232167
Psmb11	3.04915	0.00260007		Mfsd2a	2.50081	0.00140359		Ano1	-2.62807	0.0460172
Gm7357	3.04766	0.0151094		RP24-499N24.4	2.49988	0.0485368		Hs3st4	-2.63068	0.0479973
Krt26	3.04622	0.0171115		Nap1l2	2.49601	0.0109038		Gm45380	-2.63413	0.0202732
RP24-531B21.5	3.0446	0.00553998		Ccr1	2.49386	0.00448678		Dlg2	-2.6383	0.00207798
Lox	3.04355	0.00623048		Itgb3	2.49009	1.78632e-24		Efna2	-2.64364	0.0490228
Gm9432	3.04328	0.0339549		Gm10913	2.48995	0.0250481		Gm30292	-2.65257	0.0288315
Tchhl1	3.04215	0.00891557		Gm31861	2.48942	0.0410512		Rpl13-ps6	-2.65597	0.0172201
Ms4a3	3.04167	0.0244782		Gm3636	2.48852	0.022408		Sel1l3	-2.65694	0.0390701
Elavl2	3.03989	0.0428835		Gm5134	2.48358	0.0377877		Gdnf	-2.66482	0.0432706
Trpm6	3.03869	0.002813		Vldlr	2.48289	0.0428846		Hrh1	-2.66661	0.0295521
Hs3st2	3.03845	0.00741013		Csf2rb	2.48164	3.23605e-06		Clec14a	-2.67057	0.0441066
Tcap	3.03784	0.0392033		Gm14569	2.4796	0.00136208		Ncam1	-2.67256	0.00560372
Cdc42ep2	3.03484	0.000165596		Grk1	2.47897	0.00206094		Pate1	-2.67553	0.0374485
Plau	3.03202	0.0014512		Cdkl4	2.47795	0.00743498		Plb1	-2.67772	0.000611721
Gdnf	3.02954	0.0108149		Olfr75-ps1	2.47596	0.0350133		Olfr398	-2.68194	0.0374319
Cxcl9	3.02948	0.000360885		Tgtp1	2.47435	1.39386e-13		Myh14	-2.68624	0.0208226
Steap4	3.02849	0.00291048		Osmr	2.47307	0.00460622		Gm14464	-2.68643	0.0453227
Gm44783	3.02848	0.0170574		Olfr532	2.46942	0.0274292		Gm29395	-2.68708	0.0295648
Gm43937	3.02837	8.7595e-06		Ggt1	2.46795	0.000573447		Adgrl3	-2.69072	0.000264908
1500009C09Rik	3.02831	0.0236996		RP24-532P18.1	2.46527	0.0373204		Gm13619	-2.69242	0.0491068
Gm6184	3.02776	0.00762669		Gm8289	2.4631	0.0113391		Gm10517	-2.70383	0.0397369
Onecut3	3.01849	0.0343644		B230217C12Rik	2.46168	0.0121048		Zan	-2.70671	0.00115178
Kcns3	3.01842	0.0155121		Apold1	2.45616	0.00267577		Gm4810	-2.71216	0.0327694
Ppm1n	3.01669	0.00159587		Gm13288	2.44845	0.0168187		Gm20109	-2.71544	0.022658
Dnah3	3.01578	0.00374854		1700071M16Rik	2.44588	0.0112803		Gm42471	-2.71756	0.0130842
Mmp14	3.01417	0.000652114		Ccno	2.44419	0.000104192		Epb41l3	-2.71782	0.00019898
Gm44957	3.01416	0.0414794		Gm43780	2.44331	0.0493653		Ccdc92b	-2.7219	0.0163562
Olfr730	3.01383	0.0338387		Pou2af1	2.44117	0.00108114		Tgm1	-2.72215	0.000147845
Gm16863	3.01264	0.0292938		Pde4d	2.43903	1.62765e-13		Gm38399	-2.7297	0.00157572
Gm2366	3.01255	0.0385997		5330417C22Rik	2.43874	0.0226308		3110083C13Rik	-2.73528	0.0230259
Glra1	3.01194	0.0476878		Gm9885	2.43762	0.0404941		Gm42583	-2.73853	0.035702
Efna3	3.00942	0.0217237		Ifit1bl1	2.4362	5.19261e-33		Gm43937	-2.76825	0.000293321
Gm42981	3.00553	0.0105892		Art2b	2.43588	2.89027e-10		Mia2	-2.77979	0.0129552
Gm37412	3.00161	0.041148		Crocc2	2.43565	0.0497145		Teddm1a	-2.78146	0.000645399
9830107B12Rik	3.00138	0.0074776		Rasgrp3	2.43461	0.0121798		Gm7108	-2.78435	0.0304731
4932435O22Rik	3.00127	0.0389999		Rtkn2	2.43446	0.0195349		Olfr151	-2.7915	0.0203454
Gm15833	3.00018	0.00819646		Plxdc1	2.43386	0.000514709		Rims4	-2.7917	0.0363526
RP23-479K12.2	2.9968	0.0182697		Olfr472	2.42853	0.0287008		Gm42970	-2.79248	0.0411257
1700071M16Rik	2.99273	0.000971331		Aif1	2.42785	4.98256e-05		Gm9246	-2.79528	0.0249316
Ramp3	2.99126	0.0256645		Fbxo44	2.42745	3.38976e-05		Hoxa1	-2.79782	0.0235329
AA467197	2.98938	0.00409361		Fabp5	2.42648	1.03968e-05		Bnc1	-2.80007	0.0321697
Kcnj16	2.98887	0.000205362		Pla2g4f	2.42525	0.0492566		Gm19085	-2.80105	0.0436672
Elane	2.98827	0.00527491		Gsg1l	2.41745	0.00966147		Spesp1	-2.80932	0.0385212
Myod1	2.98819	0.0101017		Grin2c	2.41582	0.0117113		Des	-2.8146	0.00800168
Btnl6	2.98797	0.00162165		Scn5a	2.41489	0.000271344		Gabbr2	-2.81789	0.043702
Gm10419	2.98758	0.00344146		Gm43152	2.41415	0.0404545		Gm12378	-2.84095	0.0490081
Acsl6	2.98653	0.000639519		Gm37400	2.41378	0.0450418		Tmem132d	-2.84099	0.00806063
Extl1	2.98278	0.00686991		Rgs16	2.41296	1.98856e-14		C1qtnf5	-2.84131	0.0114063
Gm43990	2.98226	0.0208889		Wfdc8	2.41255	0.038339		Arsi	-2.84209	0.00339079
Igkv12-44	2.98167	0.00315553		Cd63	2.4113	1.05981e-06		Dnah12	-2.84231	5.22212e-06
Acrv1	2.97997	0.0131954		Gad1	2.41112	0.0156124		Nr1d1	-2.84349	0.000147017
Mall	2.97574	0.0103768		Bst2	2.41074	7.87277e-20		B4galt4	-2.84715	0.00494062
Gm16933	2.97338	0.0285267		Mro	2.40986	0.0266033		Hoxa5	-2.85748	0.0036751
Olfr1394	2.97275	0.0378066		Rhou	2.4085	0.013482		RP23-158J3.2	-2.86294	0.00413035
Rp1	2.97126	0.000826052		Rtp4	2.40837	1.2212e-12		Olfr75-ps1	-2.86823	0.0233485
Hba-a2	2.97091	9.6503e-06		Olfr1417	2.40789	0.0349382		Il31ra	-2.88247	0.00704228
E230015B07Rik	2.97049	0.0142275		Rnf165	2.40711	0.000260521		Nectin1	-2.89242	0.000190448
Vwa3a	2.96966	0.0363222		Ass1	2.40326	1.46425e-06		Olfr266	-2.89489	0.0318505
Olfr1191-ps1	2.96893	0.0303078		Ceacam16	2.40221	0.00118134		Nat8l	-2.90629	0.000941827
RP23-421N20.4	2.96859	0.0124598		Asprv1	2.40071	0.0181919		C6	-2.90747	5.63952e-05
Tcaf2	2.96803	0.0171155		Phf24	2.39921	0.00869093		Fzd9	-2.91592	0.0274988
Olfr392	2.96538	0.0196007		D030068K23Rik	2.39666	0.0230484		Gm20407	-2.91693	0.0224287
Hrc	2.96501	0.000412594		Tcam1	2.39638	0.0357917		4931406B18Rik	-2.91929	0.0111534
Pla2g2d	2.96423	0.000538717		P2ry13	2.3958	5.41556e-07		Eif4ebp3	-2.92089	0.00430795
Mroh7	2.96147	0.0044149		Tgm2	2.39447	5.73124e-07		Kcnj10	-2.92808	2.05197e-05
Gm10400	2.96099	0.0150093		RP23-35O24.1	2.38956	0.0248397		Zfa-ps	-2.93105	0.00439823
Olfr45	2.95936	0.00172619		Sema7a	2.3879	0.000326087		Dct	-2.93181	0.0460896
Gm14546	2.95754	0.0296619		3300002P13Rik	2.38636	0.003772		4930571K23Rik	-2.93491	0.0419735
Htr2a	2.95331	0.0405597		Olfr1278	2.38515	0.0128584		Gm45529	-2.93892	0.0415214
Morc4	2.95298	0.015288		Fam20c	2.37986	0.00230608		Ppbp	-2.94047	0.0208279
Gm38207	2.95228	0.00602061		Gpr141	2.37876	2.46459e-08		Gm44783	-2.94108	0.0461437
Gm5441	2.94547	0.00873523		4930426D05Rik	2.37876	0.0223299		Epha3	-2.94745	0.0303553
Nefl	2.94419	0.0149234		Dmbt1	2.37429	0.0403389		Gm13283	-2.95287	0.00017662
Adamtsl5	2.94262	0.00476362		Slc7a11	2.37428	0.00148668		Gm26902	-2.95522	0.014087
Atp8b3	2.93736	0.0476955		Scel	2.37003	0.00232318		Hpcal4	-2.9604	0.0163522
Gm43795	2.9352	0.024155		Htra3	2.36836	3.23823e-05		Gm37045	-2.96468	0.0114905
1700054O19Rik	2.93283	0.0201133		Igkv1-117	2.36808	0.00038319		Olfr1389	-2.97428	0.0488232
Zfp980	2.93262	0.0148755		Gm13305	2.36573	0.0145224		Gm15457	-2.97971	0.0176167
Wnt9b	2.93099	0.00363103		Gm11841	2.3653	0.00430501		Serpinh1	-2.98489	0.0479245
A530020G20Rik	2.92996	0.0371301		Shtn1	2.35646	0.00231428		Khdrbs3	-2.99829	0.0208404
Gm45421	2.92993	0.0232697		Gm7672	2.35599	0.0464363		Olfr796	-3.00126	0.0464602
RP24-538A12.2	2.92706	0.0158974		Litaf	2.3554	6.81045e-36		Cd163	-3.01828	5.90602e-08
Gm8138	2.92341	0.023592		Flt1	2.35239	9.62363e-06		Gm30948	-3.02031	0.000144936
Gm5708	2.92037	0.0428452		Crmp1	2.35131	2.97121e-05		Gm6729	-3.02338	0.00891285
Gm7293	2.91873	0.00101397		Gm28667	2.34945	0.0371424		Gm14169	-3.02912	0.0438943
Kcne3	2.91469	0.0410829		Trib1	2.34933	2.56678e-05		Gm37403	-3.04367	0.0318309
Cps1	2.9137	0.0321218		Ltbp1	2.3448	0.000522579		Gm21135	-3.04527	0.0105658
Slc18b1	2.91262	0.0201373		Bcar1	2.33882	0.0124348		Gm21673	-3.04527	0.0105658
Olfr323	2.91247	0.0485946		Hcn2	2.33622	3.01125e-06		Mat1a	-3.05308	0.0117221
Gm37912	2.91241	0.0336061		RP23-181A8.2	2.33564	3.76853e-05		Olfr801	-3.05396	0.0110677
Gm15095	2.91214	0.0300562		Carmil1	2.33356	0.00228902		Catsperg2	-3.05855	0.0101772
Gm807	2.90928	0.0382647		Lbp	2.33331	0.00868106		Gm42552	-3.05873	0.018002
Spesp1	2.90793	0.0159212		Lilrb4a	2.33149	1.77068e-16		Dpp6	-3.05947	0.012027
Pxdn	2.90621	0.0196241		Fcgr4	2.32992	0.00029573		Vpreb3	-3.06192	0.0035812
Bcan	2.90523	0.0376404		RP24-251M20.1	2.32948	0.0415272		Sstr4	-3.06645	0.020003
Gm18289	2.90461	0.0220134		Gm36948	2.32925	0.00520445		Gm10184	-3.06707	0.00990966
RP24-335I20.1	2.90389	0.0111585		Ube2l6	2.3265	2.17616e-08		Olfr1175-ps	-3.06988	0.0278302
Oaf	2.90382	0.0130494		Rimbp2	2.32636	0.0386618		Xlr3a	-3.07484	0.00228153
Cd5l	2.90073	8.21561e-06		Gm43246	2.32546	0.0242887		Hgf	-3.07693	9.85821e-07
Ly6g5b	2.90049	0.00336334		Fam71b	2.32544	2.94705e-05		Synb	-3.08006	0.00177948
Gm42771	2.89992	0.0251181		Shcbp1l	2.32463	0.00433959		Fabp4	-3.09218	0.000167585
Dok7	2.89807	0.0128596		C1ra	2.32308	0.00624565		Olfr1415	-3.0939	0.0255048
Bmyc	2.8954	0.000703418		Acsl6	2.32186	0.0128036		Ebf3	-3.09545	0.00524929
Misp	2.89539	0.00453765		Gm8618	2.32016	0.0310102		Sox7	-3.10474	0.0203588
Pcdha6	2.89292	0.0116715		Zfp697	2.31928	0.0478456		2610011E03Rik	-3.10938	0.0129294
4930444G20Rik	2.89184	0.00316019		Epas1	2.31557	1.82861e-15		Olfr1156	-3.10955	0.0223611
Sparcl1	2.88695	0.0166		Hk2	2.31552	9.79483e-14		RP24-325N9.3	-3.11086	0.00932305
Gm42544	2.88497	0.037622		Mn1	2.31368	0.0265111		Gm37356	-3.11973	0.00328871
Gm12436	2.88417	0.0392783		Col4a2	2.31352	0.00528146		9530052C20Rik	-3.12062	0.0281752
Gm9768	2.88269	0.00803654		Synpo	2.31269	2.22262e-14		1700003G18Rik	-3.1213	0.0371156
Olfr325	2.88207	0.00814361		C130075A20Rik	2.31262	0.0449219		Gm23037	-3.12147	0.019878
Siglece	2.87946	5.74133e-08		Olfr130	2.31116	0.00578854		Olfr350	-3.12222	0.0236373
Entpd2	2.87859	0.0473127		Mylk3	2.30773	0.0324131		Cd5l	-3.12966	1.52841e-05
Gm15728	2.87506	0.0037827		Cd177	2.30739	0.012084		Tgm3	-3.13026	0.000459634
Gm9817	2.87495	0.00248507		Gm13110	2.3041	0.0324274		Tfap2c	-3.13088	0.0171557
Dmbt1	2.87416	0.00834394		Gcnt4	2.30115	0.0449716		Gm2423	-3.14205	3.03074e-05
Rerg	2.87104	0.0450277		Olfr140	2.29799	0.0469594		Mmp15	-3.1439	0.0209404
Met	2.8701	0.000468865		Osgin1	2.29271	1.2922e-11		Ear2	-3.15052	1.95099e-07
Wnt10a	2.87009	0.00221253		Epb42	2.28997	0.00493523		Gm43823	-3.15399	0.0291665
Evc	2.86842	0.00490286		Olfr1253	2.28961	0.00364516		RP23-421M6.2	-3.15657	0.0296289
Olfr128	2.8682	0.00662741		Fat2	2.28393	0.00140279		Cd200r3	-3.15882	0.00374087
Gm14493	2.86804	0.0408462		Olfr596	2.28364	0.0192357		Gm13081	-3.15916	0.0319947
Cmbl	2.8679	0.00137292		Ltf	2.28355	0.00862095		5930412G12Rik	-3.16101	0.0230017
Gpr101	2.86721	0.0142649		Adgrb3	2.28246	0.0212815		Gm3961	-3.16203	0.0495066
Gm26945	2.8606	0.0296814		Zfp334	2.28122	0.00449793		Gm37764	-3.16317	0.0112082
Pcdhga11	2.86056	0.011321		Itga1	2.2773	1.87078e-25		RP23-366E4.2	-3.16901	0.0209894
RP24-248F14.2	2.85817	0.034106		Gm44040	2.27718	0.0305469		Gm38331	-3.17103	0.0148883
Gm7841	2.85815	0.0290483		Pmaip1	2.27592	1.74409e-17		Olfr1157	-3.17389	0.0450596
Olfr140	2.85598	0.00854739		2010007H06Rik	2.27555	0.0123432		Gucy2d	-3.17599	0.0229309
Gm35842	2.85578	0.0364586		Gm8844	2.27527	0.0392676		Olfr1012	-3.17762	0.0471316
Grk1	2.85538	0.000164914		Gm156	2.27281	4.02872e-13		Gm4879	-3.18137	0.0111166
Gm44242	2.85166	0.0427726		Apol9b	2.2715	0.0299787		Vmn2r-ps3	-3.19041	0.0328424
Scnn1a	2.8506	0.00049426		Ccnb2	2.27147	1.29416e-08		Gabrb2	-3.19163	0.0259611
Gm8844	2.84896	0.00595244		Igkv6-15	2.27129	0.0210792		Gm42697	-3.19423	0.0131384
Ghsr	2.84843	0.00466282		Gm42847	2.27103	0.0210212		Kcna10	-3.20003	0.0492964
Lrrc10	2.8451	0.0363983		Ccdc24	2.26808	0.037796		A530013C23Rik	-3.2071	0.00398422
Adgrb1	2.84447	0.0240169		Ighv1-39	2.2678	0.0348931		Vnn3	-3.21151	0.000642788
Gm20744	2.8433	0.0311484		Hepacam2	2.26474	0.0143852		Gm11690	-3.21584	0.034302
Igkv3-7	2.84125	0.0240551		Ptpn13	2.26471	2.13739e-18		Rbm46os	-3.2187	0.0413871
Gm37121	2.84043	0.0152535		Pi16	2.26277	0.00146278		Gm37984	-3.22062	0.0306646
Gm4262	2.84024	0.0020393		Ccl28	2.26272	0.0226741		Tigd4	-3.22702	0.0168487
Rhoj	2.8401	0.00294093		Ifitm2	2.2615	4.01269e-05		Itga9	-3.2278	4.15222e-05
Olfr1489	2.83833	0.013926		Aif1l	2.26046	0.0302572		Gm16863	-3.2361	0.0477568
Ighv1-82	2.83761	0.00349539		Gm29994	2.26002	0.0180085		Gm37078	-3.24877	0.0219653
Slc17a2	2.83652	0.0223556		RP23-181A8.3	2.25928	3.76723e-06		Fam71e2	-3.25749	0.0419253
Gm14548	2.834	0.00438814		Nova2	2.25804	0.00940841		Ampd1	-3.26054	0.023938
Ighv2-2	2.83246	0.00453047		Cetn4	2.25698	0.00176068		Hoxd10	-3.2615	0.0340455
Gm45537	2.83166	0.0240669		Gm2895	2.25677	0.0159224		Emp2	-3.26293	0.0308392
Olfr763	2.83153	0.0214047		Ceacam18	2.25529	0.0451564		Gm10305	-3.2633	0.0128881
Soga1	2.82987	5.58001e-05		Dnase1l3	2.25292	6.4988e-06		Nxph4	-3.26396	0.0213221
Gm45184	2.82762	0.021887		Otoa	2.25114	0.00205054		Gm43546	-3.27194	0.0391463
Olfr92	2.82724	0.011024		Kyat3	2.24899	8.47203e-07		RP24-87K15.6	-3.27851	0.0193058
Gm13101	2.82705	0.0367819		4932438H23Rik	2.24801	0.038822		Gm10593	-3.28335	0.00040753
Prss57	2.82505	0.00922418		RP24-94F12.3	2.24734	0.0319133		Gm3892	-3.28335	0.00040753
Olfr935	2.8242	0.0201867		Pram1	2.24394	0.00809232		Pkp1	-3.28442	0.00832535
D030062O11Rik	2.82174	0.043183		Kdm4dl	2.2412	0.0309394		Olfr1382	-3.28588	0.00689645
Trim58	2.82156	0.00386966		Tbr1	2.24047	0.0112763		Gdpd1	-3.29381	0.0186965
Snca	2.81413	0.000721549		Htra1	2.23976	3.09871e-07		Gm20706	-3.31177	0.00767153
Fgfr1	2.80961	0.000184574		Kcnq3	2.23691	0.000923067		Trpv4	-3.31203	0.00111253
Gm4873	2.8086	0.0107328		Gm43182	2.23605	0.00703594		Acrv1	-3.31597	0.0238879
Olfr1240	2.80844	0.017968		Dnah3	2.23374	0.0445483		Pde11a	-3.32037	0.000705195
Vwc2l	2.80715	0.00253668		Themis2	2.23225	8.23192e-13		Cyp2e1	-3.32576	0.0257895
Arfgef3	2.80631	0.000149702		Trim30c	2.22915	0.000108198		Gm4795	-3.33971	0.028176
Gpr39	2.80287	0.0295959		Nkd1	2.21887	0.000823765		Pnma5	-3.34034	0.0378345
Olfr645	2.80189	0.0444372		Gm6169	2.21808	0.0239076		B3galnt1	-3.34056	0.00442143
Gm19757	2.79767	0.0441704		Tbc1d4	2.21732	7.88885e-14		Gm26630	-3.34933	0.0370523
Adamts3	2.79742	0.0132783		Tlr9	2.21725	0.000286803		B3galt1	-3.35857	0.0198714
Gm21399	2.79061	0.0341571		Ccl22	2.21474	0.0271919		Ace	-3.36076	2.10034e-06
Gm11513	2.79008	0.0281037		Zdhhc2	2.21219	2.15736e-07		Gm2734	-3.36257	0.0432637
Dapk1	2.78851	2.76193e-05		Clec14a	2.20858	0.048029		Gm20826	-3.3653	0.0337872
Olfr1428	2.78848	0.0212575		Olfr804	2.20591	0.0442688		Lrrc3c	-3.3657	0.0213072
Gm38100	2.788	0.0179919		Clec10a	2.20561	0.0328111		Kat6b-ps2	-3.37183	0.0418921
Gm43156	2.78722	0.040748		Hdc	2.20554	0.000164107		Slit3	-3.37594	0.048038
5330437M03Rik	2.78219	0.0307567		Ranbp17	2.20493	0.000871186		Crhr2	-3.38334	0.0190618
2810430I11Rik	2.78054	0.0273209		Nxpe2	2.20329	0.00860611		Gm43878	-3.38357	0.0465195
Gm2061	2.77771	0.0265745		Psrc1	2.20313	1.08043e-06		Cdh3	-3.39187	0.0288312
Gm2670	2.77632	0.0148476		Skida1	2.20204	0.0125678		Gm5746	-3.39193	0.0393909
Galnt15	2.77517	0.00477075		Pgr	2.20052	0.00726483		Gm13523	-3.39849	0.00997312
Fam196a	2.77205	0.00803723		Olfr1256	2.19804	0.0389875		Gm44985	-3.39975	0.0208808
Olfr75-ps1	2.76756	0.0123671		Anks4b	2.19799	0.0364897		Olfr275	-3.40561	0.0417332
Gm44826	2.7668	0.0424808		Slc7a8	2.19787	0.0200204		Gm43465	-3.40979	0.0439923
Olfr137	2.76514	0.018469		Aldh1l1	2.1974	0.000251054		Lama3	-3.41192	0.0344085
Gm7740	2.76357	0.0274122		Ckap4	2.19708	0.00188289		Clec1b	-3.4292	0.000606779
Shisa9	2.75587	0.00857671		Mpeg1	2.19651	0.000113388		Gm12470	-3.42958	0.0276968
Igkv16-104	2.75515	0.0112548		Nlrp1c-ps	2.19547	0.0395702		2310030G06Rik	-3.43331	0.0221137
Gm43823	2.75442	0.0255543		Gm37964	2.19397	0.038289		Pla2r1	-3.43653	0.0443546
Gm38073	2.75305	0.0225924		Sh3pxd2b	2.19366	0.000104416		Olfr677	-3.44766	0.0392902
4931409K22Rik	2.75263	0.0144224		Rgs17	2.19347	0.0461665		Gm26536	-3.44929	0.0294884
Klf15	2.75195	0.0146643		Gm37042	2.19203	0.0146995		Olfr1099	-3.46058	0.0311112
Nptx1	2.74963	0.00197851		Ednra	2.19013	0.048082		D6Ertd474e	-3.46659	0.0401292
Gm16513	2.74776	0.0477499		Ifi213	2.18864	3.06697e-34		Gm15492	-3.46907	0.0312984
Fcgr4	2.74586	5.52622e-06		Xylb	2.18782	0.00112301		C630028M04Rik	-3.46916	0.0406896
Nkx3-1	2.74559	0.0275932		Gm28177	2.18609	0.0194525		Gm8618	-3.47005	0.00972552
P3h3	2.74479	0.028553		Gm14963	2.18403	0.0247955		Pcdhb21	-3.47235	0.0172037
Mfsd4b3	2.74477	0.0487747		Sirpb1b	2.18402	0.0146896		Tfap2d	-3.48447	0.0301148
Gm8289	2.74423	0.0028344		Rp1	2.18394	0.0215736		Gm13446	-3.48841	0.023525
4933400F21Rik	2.74215	0.000348152		Cd40	2.18194	0.00454247		Otof	-3.49133	0.0173894
Amer3	2.74142	0.0367609		Yap1	2.17686	0.0126976		Gm43045	-3.49366	0.0277631
Fam149a	2.74057	0.00709238		Ska1	2.17477	0.00172599		4933414I15Rik	-3.49922	0.0240724
Platr4	2.7405	0.0361955		Hrc	2.17337	0.0156267		Gm15604	-3.50577	0.0487012
Mgat4c	2.73977	0.00974897		Ifitm6	2.16915	0.00732849		Myh4	-3.50735	0.0348919
Ifitm6	2.73869	0.00030596		P2ry12	2.16839	0.00633585		Apoc2	-3.50785	0.0089556
Olfr1411	2.73823	0.00396589		Nrg1	2.16609	0.0209503		6430584L05Rik	-3.50802	0.0151717
Tnni2	2.73732	0.0162597		Slc6a17	2.16575	0.01426		Gm7933	-3.50901	0.0469489
G730003C15Rik	2.7363	0.00701474		Pstpip2	2.16421	0.000663006		Gm26645	-3.50986	0.0363624
Olfr984	2.73569	0.000216979		Mgat3	2.16394	0.000824422		Eln	-3.51051	0.00585888
Cnpy1	2.73515	0.0467592		Ube2c	2.16178	8.01644e-07		Gm6096	-3.51101	0.0343978
Gm44753	2.73483	0.0346336		Gm45205	2.1589	2.67573e-05		Gm19807	-3.51897	0.0281171
Gm15884	2.73445	0.041156		Hist1h2bq	2.15736	0.00636934		4933432K03Rik	-3.52493	0.0221966
Tspan11	2.73436	0.0315339		Fam124a	2.1551	0.0052055		4931431F19Rik	-3.53699	0.0330806
Gm15988	2.73216	0.0320307		Apol10a	2.15428	0.0282925		Gm3455	-3.53929	0.0181745
Epb41l3	2.7287	3.21008e-05		Htr4	2.15417	0.0361313		Gm10608	-3.54841	0.0260905
9330132A10Rik	2.72702	0.0172273		Slc15a3	2.15128	0.000568711		Olfr225	-3.55694	0.0466133
Adgre1	2.72669	2.63203e-05		Cd8a	2.1491	0.00853233		Myo3a	-3.55908	0.0155304
Gabrq	2.7217	0.0340704		Adgrv1	2.14722	0.00419648		Cyp2ab1	-3.5639	8.35377e-06
Dsg4	2.71896	0.0404168		Casr	2.14674	0.0272714		Gm19136	-3.56494	0.0470291
Plxna1	2.7182	1.38056e-07		Plaur	2.14629	0.000420289		4933416E14Rik	-3.56539	0.0384506
Cpxm2	2.71524	0.0133084		App	2.1447	1.79811e-05		Gm37896	-3.57186	0.0449254
Zfp334	2.7145	0.000324533		Slc23a4	2.1415	0.0254915		Gm37783	-3.57435	0.0457
Ceacam2	2.71404	0.0172526		Gpsm2	2.13679	8.10845e-11		Mrap	-3.57913	0.0340321
Olfr398	2.71286	0.0174662		Gm42668	2.13611	0.0341564		Olfr147	-3.58887	0.0447086
Cd14	2.71102	0.000581675		Lzts2	2.13591	6.87944e-05		Gm5975	-3.59579	0.043168
Gm43872	2.71051	0.0108909		Nod2	2.13522	4.42611e-06		Adam11	-3.59881	0.0137651
Gm15089	2.71001	0.00837473		Tppp3	2.13495	0.000308507		B430319F04Rik	-3.60023	0.0240758
RP24-174I4.1	2.709	0.0143166		4930444G20Rik	2.13396	0.0418533		Gm44253	-3.60312	0.0451254
Rassf10	2.70344	0.0258974		Nek2	2.13236	2.13676e-10		Gm10748	-3.60526	0.0273423
Kcna6	2.70332	0.00923225		Capg	2.13083	8.87362e-25		Rprl1	-3.61509	0.0371522
Gm42583	2.70272	0.016913		Frem3	2.12919	0.022357		RP23-431O7.10	-3.61642	0.0279565
Olfr1280	2.70167	0.000878386		Gpx8	2.12684	4.59249e-10		Muc5ac	-3.61983	0.0066726
Foxl2os	2.69916	0.0447088		9930022D16Rik	2.12552	0.00763371		H2-M6-ps	-3.63507	0.0419451
Rasl11a	2.69689	0.00752734		Mefv	2.12398	0.000636583		Gm42969	-3.63849	0.0190719
Pla2g4f	2.69421	0.0203728		B3gnt3	2.12393	6.98349e-09		Olfr572	-3.64446	0.0289078
Gm42682	2.69411	0.0275121		F11r	2.12277	0.0131634		1700122E12Rik	-3.64774	0.0303088
Gm24620	2.69404	0.0123138		Nutf2-ps1	2.12082	0.039078		Vcam1	-3.64936	4.21288e-07
Pramel4	2.69117	0.0285198		Pla2g7	2.11553	0.000254364		Vmn2r91	-3.65018	0.0427544
Cd80	2.69018	0.00735132		Iglc3	2.11427	0.0023948		Gm45336	-3.654	0.0366858
Olfr367-ps	2.68999	0.0375241		Tifab	2.11335	9.08959e-07		Gm26678	-3.65589	0.0258666
5930403N24Rik	2.68753	0.0105121		Cacna1h	2.11274	0.0129961		Gfap	-3.66107	0.01606
C030005K15Rik	2.68748	0.0253678		Irf7	2.11104	4.90121e-21		Gfra2	-3.66374	0.000108519
Gm44021	2.68695	0.0352471		Marcksl1	2.11094	9.01746e-08		Nhlrc4	-3.67083	0.0420502
Tmem82	2.68369	0.00592766		Gm26545	2.11035	0.0124547		RP23-116C19.2	-3.68045	0.0172556
Olfr472	2.68294	0.0105609		Jun	2.10976	0.00107066		Gm15576	-3.68252	0.0337918
Plppr1	2.68169	0.0183574		Pirb	2.10825	1.97615e-05		9930038B18Rik	-3.68783	0.00798869
Angptl3	2.68118	0.0185587		Kif2c	2.10663	6.42209e-07		Rpl12-ps1	-3.68899	0.0154548
Bcl2l10	2.67899	0.0498213		Lgals3	2.10492	3.8601e-07		Gm37811	-3.69853	0.000350672
Ngfr	2.67842	0.00657061		Hpse	2.09787	8.00869e-10		Slc10a4	-3.70055	0.0210363
Gab1	2.67593	0.00669438		Rsph4a	2.09773	0.00774316		Pla2g2d	-3.72991	0.000145198
Acox2	2.67443	0.0392093		Ifi207	2.09609	0.000491978		Adgre4	-3.74208	4.06258e-09
C1qb	2.67133	0.000115707		Wnt3	2.09481	0.0390371		Cd300e	-3.74459	1.61243e-07
Mlxipl	2.67123	0.00533471		Slc17a7	2.09462	0.0371269		Adam23	-3.74548	4.62168e-07
Gm44758	2.66765	0.0207084		Stum	2.09229	0.00273732		Olfr1038-ps	-3.74663	0.0429958
Mfsd6l	2.66648	0.00614238		Olfr127	2.09002	0.0253906		Olfr822	-3.74819	0.0203244
Gm9899	2.66546	0.0054286		Fuom	2.08642	0.0118556		Gm8920	-3.74937	0.00720023
Snhg7os	2.66376	0.0270261		A530030E21Rik	2.08523	0.0308667		Gm42488	-3.76383	0.0368652
RP24-89C4.5	2.66374	0.00557759		Sdc1	2.08484	0.0062156		Gm44242	-3.76542	0.0237227
2310034G01Rik	2.66367	0.0315167		Phyhipl	2.08401	0.020699		Nrsn1	-3.76614	0.0350967
Gm42718	2.66183	0.0342234		Gm26670	2.08331	0.0153899		Olfr126	-3.76853	0.0342314
Gm37400	2.66087	0.0192765		Irak3	2.0808	1.17605e-05		Olfr348	-3.78101	0.0174454
Sobp	2.6607	0.0498815		Maff	2.079	3.21579e-05		C030018K13Rik	-3.78663	0.0206391
Hoxd10	2.66014	0.0451121		Ttc25	2.07794	0.0186532		Liph	-3.79279	0.0332298
4930455H04Rik	2.65937	0.0472554		Sh3rf2	2.07727	0.0401802		B230364G03Rik	-3.79624	0.0350731
Tinagl1	2.65876	0.00825796		Card9	2.07601	0.000127802		Cdh12	-3.79629	0.0144458
Olfr1361	2.65478	0.0437701		S100a8	2.07336	0.0459817		Wisp2	-3.79955	0.000140505
Igkv2-137	2.65477	0.046571		Ms4a4a	2.07178	0.00105507		Timd4	-3.80488	0.000777564
Grem1	2.65384	0.0127964		Il1rl1	2.07154	3.3951e-05		Hs3st2	-3.80736	0.00301457
Adra2a	2.64716	0.00479762		Abca13	2.06909	0.000160016		Hoxc4	-3.81302	0.017881
Gm14917	2.64478	0.0350349		Gm2762	2.06692	0.045766		Gm17158	-3.81728	0.0368236
Ift88os	2.64309	0.0213475		Anpep	2.06583	0.00759598		Gm2324	-3.82168	0.0371217
Lamc2	2.63923	0.0134649		H1fx	2.06583	0.0172396		Sparcl1	-3.82282	0.00886838
Ptrf	2.63829	0.00800891		Prr11	2.06423	3.74053e-09		Gm33533	-3.82284	0.0435812
Tmprss11b	2.63631	0.0176531		Tex22	2.06383	0.0033476		Gm17540	-3.82684	0.0342166
Trim47	2.63198	0.00193782		Igkv5-43	2.06348	0.0157179		Olfr1391	-3.8271	0.0157532
Gm44861	2.63029	0.000462299		Ccl9	2.06095	4.43861e-09		Gm26705	-3.83329	0.0429126
2018-03-04	2.62433	0.0293881		Rad51ap1	2.05762	3.96237e-06		Gm13418	-3.83571	0.048109
Esm1	2.62303	0.0173663		Gm7582	2.05683	0.0412071		Gm4451	-3.84139	0.0211225
Zfp804a	2.62126	0.0474855		P2ry14	2.05116	9.99989e-26		Gm18669	-3.85029	0.0452354
Trim10	2.62083	0.0280431		Fscn1	2.04933	0.00312407		Pax7	-3.85035	0.00844575
Pcdhb19	2.62019	0.0113264		Gm11611	2.04671	0.0320233		1500005C15Rik	-3.85118	0.0020817
Gm4751	2.6197	0.0474283		Alpl	2.04645	0.0305512		Gm21119	-3.85376	0.02854
Olfr559	2.6194	0.0182826		Gm22973	2.04318	2.53581e-06		Olfr235	-3.86368	0.0297234
Mmp8	2.61709	0.0125835		Igkv1-110	2.04267	0.00145624		Stk-ps2	-3.8741	0.0278727
Gm3272	2.61634	0.00413834		Gm13651	2.04233	0.025549		Spert	-3.88246	0.0303616
Rtkn2	2.61621	0.00785673		Dhx58	2.04093	3.43991e-13		Tmem74	-3.88623	0.00703034
Gm7429	2.61257	0.014546		Rrh	2.03947	0.0146638		Gm16325	-3.88893	0.000498226
Cyp26b1	2.6118	0.0427352		BC024386	2.03892	0.0364942		Cd300ld3	-3.89527	1.61199e-06
Lilra6	2.60863	0.000326712		Kcna7	2.03675	0.0309729		Gm7841	-3.89983	0.0181791
4930502E09Rik	2.60674	0.0380271		Adap2	2.03592	0.0233504		Gm37073	-3.90513	0.018062
Hoxb5	2.60663	0.0243931		Ppnr	2.03383	0.00315859		Drc1	-3.90532	0.0126512
Fzd1	2.60487	0.000998441		Apba1	2.03376	0.000108058		Foxd1	-3.91993	0.0499692
Gm3183	2.60453	0.00898143		Rnf213	2.03295	2.23026e-21		Tmem215	-3.9206	0.0149491
1810019D21Rik	2.6026	0.00591164		Btnl6	2.03224	0.0459652		Serpina1b	-3.92153	0.00566258
Gm12408	2.60232	0.0452121		Tpst1	2.0317	5.39464e-07		Olfr555	-3.92963	0.04962
Pira2	2.60164	3.58447e-05		Epha5	2.02969	0.00396931		Cacng2	-3.93158	0.0137997
Actr3b	2.59793	0.0349527		Tbc1d2	2.02482	2.44007e-14		Olfr231	-3.93276	0.00621093
Dach1	2.59725	0.00593521		RP23-181A8.7	2.02444	5.226e-15		Cyp1b1	-3.93535	0.0211392
Hpcal4	2.59436	0.0133366		Dytn	2.02397	0.0171365		Gm44021	-3.94031	0.0123617
Anpep	2.59345	0.00035247		Gm43890	2.0234	0.00382002		Cntn3	-3.94557	0.0237972
Pard3bos3	2.59074	0.0361632		Ldha-ps2	2.02085	0.00149917		Gm1123	-3.95872	0.0167755
Batf2	2.59025	0.00702722		Gstp3	2.02031	6.60896e-05		4930526F13Rik	-3.96104	0.0274666
Ighv1-53	2.58782	0.00996473		Cmbl	2.01997	0.0352538		Apon	-3.96125	0.0196092
Pi16	2.58481	0.000112866		Pcdhb16	2.01943	0.0305189		Tspan6	-3.96912	0.00230156
Olfml2b	2.5847	0.00600968		RP23-62D21.4	2.01644	0.0433781		Gm42499	-3.97055	0.0375266
Gm45329	2.58262	0.0142385		Alox5ap	2.01639	0.000137495		Susd4	-3.97068	0.0275619
Snx24	2.58253	0.00823548		Gm10722	2.0158	0.00156028		Slc16a9	-3.97841	0.000119828
Ptprt	2.58157	0.00530464		Gm37849	2.01559	0.0439864		Gm38096	-3.98332	0.0400462
Casr	2.58129	0.00470874		Olfr1257	2.01522	0.0049843		Plppr5	-3.98739	0.0493581
Gm42697	2.58088	0.0176686		Ms4a4c	2.01449	3.72699e-14		9330162012Rik	-3.99107	0.0395931
5033426O07Rik	2.58087	0.00637038		Gm6818	2.01401	0.0365889		Gm37168	-3.99151	0.0370188
RP23-421M6.2	2.57486	0.0255698		Kynu	2.01129	0.0295519		RP23-12L5.3	-3.99191	0.0467182
Gli2	2.57449	0.0106902		Bcl2l15	2.00738	0.0424061		Vmn2r13	-3.99241	0.0216038
Gm14133	2.57281	0.0345623		Rapgef3	2.00507	0.0404002		Gm43273	-3.99876	0.0115782
Gm42837	2.57118	0.0249639		Nupr1	2.00105	5.07305e-05		Kcnj12	-4.00036	0.00554429
Gm10837	2.57053	0.0432174		Gm44913	1.9999	0.035536		Apoc1	-4.00279	0.00466898
Nap1l2	2.56878	0.00616527		B430010I23Rik	1.99812	0.0486685		Cldn9	-4.00857	0.0330062
Rnf150	2.56672	3.00636e-05		4930442H23Rik	1.99605	0.0180617		Olfr596	-4.00897	0.000675933
Tmem169	2.55993	0.0411607		Car12	1.99558	0.000148399		Cd209a	-4.00936	0.00445993
Sirpb1b	2.55881	0.0023375		Gm7293	1.99488	0.0372712		Adrb3	-4.01157	0.0431555
Gm44235	2.55798	0.0161906		Cd86	1.9934	0.000139524		Necab1	-4.01286	0.0348999
Pdlim4	2.55712	0.00132007		Gzmb	1.99274	1.63682e-19		Gm44524	-4.01556	0.0111064
Olfr1382	2.55481	0.00699612		Kcnmb3	1.99272	0.0193747		Gm18187	-4.01798	0.00890626
Col6a4	2.55397	0.0103289		2810468N07Rik	1.99202	4.65342e-05		Adamdec1	-4.02192	2.07372e-07
Gm28667	2.55369	0.0162618		A3galt2	1.99188	0.000536667		Hsfy2	-4.02268	0.0350842
Crocc2	2.55352	0.0301015		Gm13902	1.99108	0.0297624		Gm19272	-4.02362	0.0208041
Adamdec1	2.55226	7.35191e-05		Reln	1.98964	0.00180421		Tagln3	-4.04009	0.0196035
Gm45132	2.55081	0.00467099		Ecm2	1.98845	0.00889311		Tmem132e	-4.05284	0.00779997
Otog	2.55036	0.0280969		Vdr	1.98788	0.00053873		Slc13a2	-4.05696	0.0149809
A230077H06Rik	2.54729	0.0186324		Gm43288	1.98783	0.0295713		Gm19445	-4.05713	0.0204905
Epha3	2.54674	0.0279667		Ccdc184	1.98585	1.81086e-05		Vmn2r124	-4.05998	0.00850409
Gm12522	2.54668	0.0287768		Lrrc75b	1.98479	0.0233331		Vmn1r-ps109	-4.06063	0.0444207
Gm15608	2.54653	0.018606		Dtl	1.98282	6.71275e-14		Olfr1046	-4.06433	0.0160817
Clrn1	2.54487	0.0269596		Nlrp3	1.98161	0.00247738		1700013G24Rik	-4.06776	0.0470379
Olfr332	2.544	0.0145551		Avpi1	1.98141	0.0043714		Heph	-4.07279	0.0331286
Ccr3	2.541	0.00090961		Lgr5	1.98093	0.0133558		P3h2	-4.08031	0.016493
Dsg1c	2.53956	0.0259266		S100a4	1.97642	2.47076e-19		6030469F06Rik	-4.08757	0.0427192
Myo3a	2.53248	0.0336291		Gm2093	1.97564	0.0139788		Gm43594	-4.09316	0.0189336
Rnd3	2.53121	0.000488213		St14	1.97433	1.61063e-12		Olfr600	-4.09427	0.0288798
Vipr2	2.53115	0.0217092		Gm36934	1.97088	0.0286161		Gm12059	-4.09688	0.0451204
Fcna	2.52958	0.00302512		Tnfsf4	1.96889	9.81145e-05		Gm26511	-4.09862	0.0143023
Aox4	2.52814	0.0409367		Gm6377	1.96592	0.00542865		Rims2	-4.10025	0.00843629
Efcc1	2.52758	0.010684		Rin2	1.96493	0.000955966		Gm13361	-4.1081	0.0126988
Slitrk6	2.52469	0.0257046		Myzap	1.96474	0.00345526		Dmc1	-4.10908	0.0340789
Serpina4-ps1	2.52414	0.040651		Rian	1.96381	0.00307333		H2-T3	-4.11349	0.00466515
Rrh	2.52319	0.00128273		Ly86	1.96284	0.00383219		Gm20732	-4.11659	0.0117896
Ccdc87	2.5184	0.0195992		Gm42744	1.9567	0.0496368		Adamts12	-4.12083	0.00546541
Susd5	2.51661	0.0285318		Ifit2	1.95637	4.62499e-16		Lrrc2	-4.12352	0.0218483
Gm37834	2.51616	0.0114514		Il17rc	1.95518	0.00911945		Gm7443	-4.12738	0.0349119
Schip1	2.51515	0.0423796		Rad51b	1.95517	0.0063933		Gm9463	-4.1314	0.00738223
Gm29541	2.51361	0.00803307		Myo15	1.95307	0.0148166		Pcolce2	-4.13225	0.00022703
Htr1b	2.51291	0.0242264		Gm12428	1.95248	0.0430329		Entpd8	-4.13378	0.0371636
Dcst1	2.51262	0.0100437		Fpr2	1.95192	0.00605392		Pitx1	-4.1414	0.0296841
RP23-392I13.13	2.51182	0.0465995		Col1a2	1.95056	0.0143467		Pcdha1	-4.14626	0.0244687
Mgst1	2.50934	4.96185e-05		Gm28583	1.95043	0.0264669		RP24-84C23.5	-4.15609	0.0468198
Adgrg6	2.50839	0.00181644		Lhx9	1.94731	0.0267347		5730408A14Rik	-4.15881	0.025714
Olfr419	2.50752	0.0390732		Gm44064	1.94485	0.0278899		Gm44415	-4.16433	0.0358689
Gatm	2.50712	0.000267142		Ddx25	1.94114	0.0267101		1700003E16Rik	-4.16521	0.0135944
Kcnc4	2.50697	0.0269645		Nptx1	1.93896	0.0417785		Mgat5b	-4.17408	0.00953569
Slc4a1	2.50449	0.00383826		Gm17767	1.93855	0.0431325		Smc1b	-4.17611	0.0212563
2600014E21Rik	2.50433	0.00167463		Ccnb1	1.9362	1.82983e-08		Bpifb4	-4.17783	0.0203004
Klhdc7a	2.5028	0.00113326		Pycr1	1.93563	0.0378225		Gm43166	-4.182	0.0272211
Stmn2	2.50279	0.0154643		Aldh8a1	1.93201	0.0470706		1700022N22Rik	-4.1836	0.00958286
Gm43152	2.50108	0.0249487		Gm6012	1.93162	0.0245169		Gm4874	-4.19563	0.0106924
Cgn	2.49988	0.0211582		Gm5150	1.93057	0.0401642		Gm43395	-4.2001	0.0252864
Fzd7	2.49539	1.64693e-06		Ifi30	1.93045	5.98936e-06		Lrrc66	-4.21469	0.0208079
Gm19246	2.49508	0.0128002		Cntn2	1.93018	0.000810373		Ghrhr	-4.22445	0.0228844
Gcgr	2.49497	0.0142818		Camk2a	1.92936	0.00473334		Gm16272	-4.22708	0.0293258
Adap2	2.49459	0.00305741		Flrt2	1.92866	0.0308548		C1ql3	-4.22766	1.88892e-12
Cfap44	2.4942	0.0169191		Gm29999	1.92627	0.0477718		Gpr75	-4.23973	0.00343289
Piwil4	2.49392	0.0368783		Gnao1	1.92261	2.19147e-05		Gm14133	-4.24355	0.00659029
Tppp3	2.49285	7.20568e-06		Olfr267	1.92214	0.0483574		Emcn	-4.24388	0.0359171
Acod1	2.49284	0.015663		Kctd17	1.92155	5.21543e-08		Gm45145	-4.24502	0.0245508
Lrtm1	2.49239	0.0112532		Gm44888	1.91886	0.0107028		Gm37632	-4.24598	0.00484227
Pparg	2.49232	4.90775e-05		Gabra1	1.91808	0.0303585		Pdzrn4	-4.24679	0.00506664
Piezo2	2.4902	0.0162919		Hpn	1.91746	0.00406692		Gm37382	-4.24688	0.0275635
Krt77	2.48894	0.0427133		Adam15	1.91627	0.000120189		Gm38359	-4.2503	0.0254691
Olfr693	2.48848	0.047462		Glrx	1.91582	9.72097e-26		Ak1	-4.25401	0.0263669
Mmp11	2.4875	0.0034654		Mboat2	1.91541	0.00329864		Igsf23	-4.26436	0.0126564
Zfp13	2.48739	0.0123585		Gm37264	1.91437	0.010562		Olfr826	-4.26496	0.0177485
Dusp14	2.48574	0.00199971		Cenpe	1.91263	1.84209e-08		Itih2	-4.26908	0.029892
Hpn	2.48287	7.066e-05		Krt222	1.91219	0.0133585		Plg	-4.27647	0.0187767
Cetn4	2.48256	0.000265833		Igfals	1.91219	0.000354654		Lilra5	-4.2783	2.35367e-05
Dgat2	2.48242	0.000133565		Arfgef3	1.90915	0.0165154		Gm13994	-4.28522	0.00845027
Tlr8	2.4757	4.03325e-05		Celf5	1.90655	0.0154475		Mmp27	-4.28542	0.0249153
Gxylt2	2.47301	0.00704955		H2-Eb1	1.90475	0.00324285		Gm10645	-4.2883	0.00064643
Marveld3	2.47122	0.0431038		Bcar3	1.90288	0.0391095		Gm13954	-4.2916	0.00721313
Gm43876	2.47091	0.0489606		Hist1h1b	1.89964	2.96466e-07		Slc12a8	-4.29183	0.00306856
Dnah7a	2.46881	0.0237193		Lamc1	1.89453	3.23125e-20		Ces2a	-4.29411	0.0265274
Ms4a6d	2.46729	0.000955896		4933407L21Rik	1.89431	0.0357278		Wnt8a	-4.29413	0.0487379
Gm13110	2.46693	0.0153793		Stk36	1.8933	0.0431033		Gm37426	-4.29537	0.00552398
Pappa2	2.4669	0.00448093		Gm904	1.8911	0.0309457		Gm5764	-4.29654	0.0477408
Mylk3	2.46525	0.0155151		Ano7	1.89046	0.045312		4833411C07Rik	-4.29667	0.00997131
Gm26685	2.46428	0.00923038		Sgcd	1.89024	0.0452578		Gm7736	-4.30002	0.00491755
Gm38065	2.46293	0.0231819		Dyrk3	1.88872	0.0130158		B930025P03Rik	-4.31045	0.0150879
Shisa6	2.46154	0.0241394		Ebi3	1.88859	0.0101057		Gm21680	-4.32168	0.0125902
Fgf1	2.46075	0.00901173		Sgol1	1.88753	4.73145e-08		Gm10295	-4.32583	0.0134679
Igkv8-24	2.46025	0.0498291		Agbl2	1.88663	0.0398108		CAAA01125382.2	-4.33098	0.0350061
Fkbp1b	2.45999	0.00756661		Mt1	1.88582	0.0162846		Stap2	-4.33729	0.0165575
Ighv9-3	2.45823	0.0432038		Fam13a	1.88032	0.00657778		Vmn1r-ps79	-4.34337	0.0198833
9330159F19Rik	2.45748	0.0178895		Efcab11	1.88009	0.0438548		Vmn1r-ps70	-4.34337	0.0198833
Map3k6	2.45516	0.00139267		Tg	1.87989	0.000808163		Gpr27	-4.34367	0.00415067
Gm43750	2.45162	0.0479362		Mtfr2	1.87933	0.00113782		Veph1	-4.35062	0.00700742
Prtn3	2.45125	0.0282326		Spdl1	1.8777	6.06832e-05		Gm5886	-4.3546	0.0283864
Vwa3b	2.45122	0.0236687		Il2ra	1.87141	1.49023e-12		Ifna2	-4.35827	0.0206987
Rab3il1	2.45106	0.000191262		Pabpc4l	1.86645	0.0358581		Gm37067	-4.35905	0.0394168
Fstl5	2.45089	0.0280963		Myo16	1.86316	7.77085e-05		Gm37711	-4.36043	0.00529872
B3gat1	2.44949	0.0136826		Nmral1	1.86299	1.04861e-08		Mrc1	-4.36451	2.5162e-06
Ighv14-2	2.44873	0.0252479		Themis	1.86196	0.00814668		Sp6	-4.37134	0.0188356
Foxh1	2.4487	0.037795		4930556J24Rik	1.86189	0.0429222		Slco2b1	-4.38826	2.25924e-06
Gls2	2.44713	0.0482769		Gm7027	1.86052	0.000395472		Btg1-ps2	-4.38876	0.0278523
RP24-250L13.2	2.44565	0.0229288		Gm22	1.8553	0.00372389		Gm37165	-4.3929	0.0354953
Gm17131	2.44493	0.0119007		H2-Ab1	1.85467	0.00437161		4933435F18Rik	-4.4025	0.0130705
Olfr1246	2.44476	0.00780815		Svep1	1.85388	0.0428748		Vmn2r102	-4.40273	0.0123474
Fat2	2.44445	0.000285428		4931440P22Rik	1.85294	3.2469e-05		Krt72	-4.40523	0.03155
Clec5a	2.44335	0.0207116		Gm44935	1.85286	9.8572e-13		Krt24	-4.40549	0.00576648
RP23-417K23.4	2.44229	0.0463101		Gm43291	1.85097	0.00454524		Gm15612	-4.40816	0.00098386
Col26a1	2.44142	0.00305347		Esco2	1.84997	4.00243e-05		Prss33	-4.4198	0.0117574
Olfr237-ps1	2.44128	0.0044666		Phf11b	1.84972	3.45275e-23		Olfr1350	-4.42259	0.033035
Sez6l	2.44081	0.0169558		Tpx2	1.84843	4.15642e-06		Gm15932	-4.42388	0.0314953
Tfap2c	2.44042	0.0250171		Map3k19	1.84776	0.0240866		Olfr1328	-4.42836	0.0122465
Bcl2a1a	2.43974	0.00076467		BC034090	1.84607	0.0147202		E330021D16Rik	-4.44637	0.016506
Olfr315	2.43928	0.0379601		C1rl	1.84576	0.0357209		Gm43376	-4.44703	0.033659
Olfr648	2.43736	0.00130509		Tshb	1.84295	0.0286771		Serpina1d	-4.4521	0.0163154
Pram1	2.43594	0.00226997		Espl1	1.84033	1.39128e-05		Gm13162	-4.45773	0.0359771
Gm45178	2.43482	0.00625645		Popdc2	1.83914	0.011231		Gm11528	-4.46497	0.0182478
Olfr460	2.43423	0.0325129		Sapcd2	1.8378	0.00840391		Gm45540	-4.46724	4.05102e-05
Kcng3	2.43181	0.0328177		Foxj1	1.8377	0.00524128		Gm8221	-4.47334	0.0244902
Pilra	2.43094	6.4223e-07		Ankrd37	1.8358	0.000276951		Gm45558	-4.47506	0.0232228
Vmn1r56	2.43014	0.0261717		Gm26748	1.8356	0.0484141		Gm45567	-4.47867	0.00521405
Gm8309	2.42992	0.0442993		Phlda3	1.83521	0.046338		Ugt8a	-4.48336	0.0342079
Wdfy3	2.42977	2.73057e-05		Tnr	1.83477	0.0270088		RP23-260J19.5	-4.48568	0.0178186
Olfr48	2.42866	0.0263552		H2-Aa	1.83359	0.00633319		Gm42955	-4.48716	0.00429401
Ppfibp2	2.42865	1.67033e-09		Bcl2a1d	1.83159	3.70569e-13		2610509F24Rik	-4.48755	0.00286775
Ptprm	2.42805	4.27641e-05		Gm44851	1.8312	0.0396355		Slc45a3	-4.4877	5.77159e-05
Rpsa-ps11	2.42752	0.0229786		Cxcr2	1.82954	0.0370252		Gm6276	-4.48868	0.0260104
Olfr1116	2.42748	0.0410699		Olfr639	1.82886	0.00932583		Gm29596	-4.48951	0.01901
Gm31747	2.4272	0.0444984		Gm37347	1.82762	0.0351536		Gpr37l1	-4.49216	0.0165642
Fam83b	2.42689	0.022086		Scnn1a	1.82743	0.0374497		Olfr395	-4.49528	0.0189028
RP23-346G14.1	2.42528	0.0260497		Gm12735	1.82583	0.0147626		1700110C19Rik	-4.49626	0.011888
Tcam1	2.42423	0.0252651		Aurkb	1.82516	7.09731e-08		Olfr700	-4.5045	0.00272104
Zfp9	2.42245	0.0436247		BC030867	1.82505	0.00347641		Agrp	-4.50749	0.00269574
Gm21115	2.42218	0.0187731		Igkv14-111	1.8246	0.00100347		4930512B01Rik	-4.50918	0.0165217
Tns3	2.42121	2.38251e-07		Mcm10	1.82124	2.81466e-05		RP24-142A8.1	-4.50981	0.0378659
Gm2093	2.41714	0.0013422		Rplp0-ps1	1.82063	0.0394393		Mrgprx3-ps	-4.51805	0.0219109
Clec10a	2.41647	0.0131949		Tnfrsf11a	1.81768	0.0329216		BC027072	-4.5264	0.00314908
C1qc	2.41488	0.0022999		Rag1	1.81735	0.0202233		Vmn2r-ps125	-4.52856	0.0141673
A630031M04Rik	2.41375	0.0495979		Shank2	1.81126	0.0160666		Ppp1r2-ps6	-4.53335	0.000688338
Gm11190	2.41273	0.00909438		Lgals12	1.81124	0.0312739		Gm7678	-4.53855	0.0313507
Ano7	2.41252	0.00636092		Ifih1	1.81018	6.19019e-19		Efcab6	-4.5395	0.0157613
Olfr1507	2.4125	0.0482878		Aldh3b3	1.80762	0.0223604		3110021N24Rik	-4.54193	0.0361938
Olfr1175-ps	2.41088	0.0393458		Kcnt1	1.80713	0.00135779		Gm44214	-4.54932	0.0292602
Olfr69	2.4105	0.0494663		Gbx1	1.80638	0.00146129		G630022F23Rik	-4.55078	0.0442753
Ceacam18	2.40829	0.023613		F730043M19Rik	1.80578	4.37325e-08		Olfr976	-4.5556	0.01633
Mafb	2.40819	0.00064213		Hs6st2	1.80291	0.0483282		5330437M03Rik	-4.55858	0.0054265
Cldn8	2.40634	0.0381354		Htr7	1.80188	0.0144745		Ccr3	-4.57116	2.80398e-07
Rtp1	2.40362	0.0489991		Cd101	1.79988	5.32612e-08		Gm28410	-4.5717	0.0428868
Pax2	2.40317	0.0060972		Olfr90	1.79978	0.00523393		BC035947	-4.57351	0.00136619
Ccdc184	2.40163	3.27321e-08		Arhgap29	1.79924	0.0168623		Entpd2	-4.57438	0.00774301
Trim16	2.40137	0.00452537		Rsph6a	1.79784	0.0459826		Hhipl1	-4.58757	0.0144114
Gm17201	2.4	0.0158791		Xaf1	1.79304	4.28969e-21		Gm11924	-4.59668	0.00871358
Abcc2	2.39974	0.00188248		Frem2	1.78874	0.0269728		Rbp4	-4.60169	0.0266923
Gm6866	2.39948	0.0451248		Cks1b	1.78531	0.000174857		Gm20784	-4.60691	0.0283556
Slc7a8	2.39903	0.00685698		Stil	1.78472	0.000633311		A730062M13Rik	-4.60886	0.0152353
Gm42513	2.39862	0.00651683		Slc8a3	1.7821	0.0206866		Gm10081	-4.61295	0.0029919
Gm6802	2.39772	0.0151178		Dkk3	1.78147	0.0123462		1700001G11Rik	-4.6159	0.00791875
Gm21358	2.39758	0.0450739		Gm10619	1.78047	0.0322282		Cpn1	-4.61977	0.0079073
Sostdc1	2.39647	0.0168439		Kbtbd6	1.77958	0.014104		Cldn4	-4.62006	0.00464075
Lgmn	2.39403	9.96788e-05		Gm15368	1.77848	0.0111237		Nxph1	-4.62241	0.00348431
Shtn1	2.39264	0.00100023		Cpm	1.77643	0.00743201		Gm13710	-4.62303	0.0332649
Vcam1	2.39198	0.000226596		Ifit1bl2	1.7759	0.00731519		Ddr1	-4.62845	0.000496998
Hoxa1	2.39056	0.0211707		Angpt4	1.77565	0.0240975		Smok3a	-4.63293	0.00243631
Tgm3	2.38787	0.000737675		Oaz3	1.77554	0.0272096		RP24-302M3.5	-4.6404	0.021092
Panx3	2.38782	0.0442721		2900079G21Rik	1.77504	0.0180892		Otol1	-4.64551	0.0152437
Olfr122	2.38685	0.0314245		Samd4	1.77419	0.0383715		Olfr1037	-4.64794	0.0424036
Brinp2	2.38682	0.0170757		Snx9	1.77231	7.27018e-18		Gm37333	-4.64837	0.00105172
Col6a2	2.38524	0.00690486		4930548H24Rik	1.77224	0.00216911		Kcnj16	-4.65016	3.99149e-06
Dgki	2.3816	0.0105461		Gm43909	1.77155	0.000899002		Gm14504	-4.65365	0.0134676
Gm17349	2.38091	0.0199757		Vsig2	1.77015	0.00852413		RP23-415J15.3	-4.66786	0.000667494
Fads2	2.37944	0.0169346		Hemgn	1.76887	0.000139803		Wnt6	-4.66805	0.00803985
Prkar1b	2.3777	0.00908389		Nucb2	1.76788	0.00305378		Gm5587	-4.66825	0.00990928
5530401A14Rik	2.37425	0.0333858		Hist1h2ao	1.76469	0.00253391		Gm18765	-4.67194	0.0412172
Gm10286	2.374	0.0167628		Spag5	1.76261	3.51683e-10		Gm44205	-4.68359	0.00409633
Gm11349	2.3738	0.0362173		Ifi214	1.76258	7.28571e-25		Fcna	-4.68917	1.18171e-06
Aif1	2.37339	2.54111e-05		Spsb1	1.75899	0.0242277		Gm6473	-4.70127	0.0173541
Rsph6a	2.37322	0.00477639		Spry4	1.75786	5.24153e-10		Fbn2	-4.70614	0.00564175
AU015836	2.37257	0.0104691		Pcdhgc5	1.75657	0.0130582		Alox15	-4.71312	0.0132418
Aspg	2.37173	0.0434074		Pcdhb14	1.7538	0.0302819		Gm44120	-4.72062	0.0224702
Npbwr1	2.36945	0.0277939		RP24-87K15.4	1.75243	0.0463748		Prkaca-ps1	-4.72439	0.0252813
Ccdc63	2.36877	0.00752091		Ttk	1.75221	0.00361528		Trbv1	-4.7292	0.00828651
Pgr	2.36693	0.002206		Phf11c	1.75095	2.12296e-12		RP24-94A19.4	-4.73835	0.0239191
Olfr151	2.36614	0.0233658		Ikzf4	1.75079	0.0299299		Olfr491	-4.74128	0.0288455
Kynu	2.36544	0.00639712		Ccr6	1.75039	0.0222539		4921501E09Rik	-4.74428	0.00176772
Nxpe2	2.3611	0.00282698		Plin2	1.74564	1.03089e-09		Gm7903	-4.7468	0.00798637
Msx2	2.35905	0.0327588		Ddx60	1.74431	3.75123e-14		Gm16011	-4.75077	0.00311998
Ankdd1a	2.3584	0.00440646		Dchs2	1.74369	0.0408284		Rem1	-4.76207	0.0216855
RP24-279F18.1	2.35828	0.0454769		Lgals3bp	1.74083	1.83156e-26		2810430I11Rik	-4.76528	0.00226205
RP24-532P18.1	2.35798	0.0368664		Smim3	1.74001	3.26665e-12		Hoxd11	-4.76797	0.00977731
Gm15931	2.35683	0.00132566		Stat1	1.73883	8.73151e-18		Abca6	-4.76919	0.00438248
Chrna4	2.35393	0.00261088		4930539E08Rik	1.73617	1.20737e-07		D030062O11Rik	-4.78544	0.00472628
Fabp5	2.35247	5.54174e-06		Neurl1b	1.73551	0.000386375		Zfp960	-4.79175	0.00168841
Gpr85	2.35145	0.0120738		Adra1a	1.73485	0.0423857		Gm26585	-4.81239	0.00212125
A530084C06Rik	2.35118	0.0474834		Gm15433	1.73441	0.00052896		Cyp1a2	-4.81304	0.0112471
Synb	2.35101	0.00531881		Ryr1	1.73263	0.00203738		Hpx	-4.82309	0.0266054
Grb14	2.35016	0.0406215		Troap	1.7322	0.00434493		Ltb4r2	-4.83768	0.0108122
Gm44186	2.34959	0.027659		Dsp	1.73012	3.23703e-10		Mcf2	-4.83838	0.0195023
Olfr675	2.34877	0.0474171		9430076C15Rik	1.72654	0.0368745		RP24-325N9.2	-4.86362	0.0093265
Tnfaip2	2.34821	1.36862e-05		Aspm	1.72645	3.19371e-06		Smad6	-4.87549	0.0115486
Fzd9	2.34651	0.0217534		Eif2ak2	1.72525	1.28772e-19		Rab13	-4.87564	0.000928028
Plin1	2.34641	0.0320522		Gm15376	1.72416	0.0274835		Gm11398	-4.87963	0.0145234
Lmod1	2.3464	0.0140324		Dagla	1.71765	0.00104307		Acot3	-4.88309	0.00305105
Kcnq3	2.34246	0.000241238		Olfr484	1.71666	0.0472234		Npffr2	-4.8875	0.0302118
Ntng1	2.34236	0.0195846		H2-Q2	1.71545	0.0319028		Gm9925	-4.88756	0.017471
Nr1h3	2.33796	3.10047e-05		Ckap2	1.71183	2.43137e-06		Six1	-4.89004	0.00238031
Gm14857	2.33665	0.021882		Egr3	1.71046	3.97984e-08		Cd209b	-4.89033	0.00695751
Phyhip	2.33555	0.0317016		Gsn	1.70801	0.000536556		Gm15635	-4.89417	0.00486715
Klhdc8a	2.33253	0.0248515		Gm19514	1.70686	0.0465901		Cyp8b1	-4.90171	0.00625448
Ptprd	2.33179	0.00642716		Bco1	1.70535	0.0139386		Mroh7	-4.905	0.000566108
Spic	2.3283	0.000478596		Cd74	1.70337	0.00926512		Pramel7	-4.91159	0.0250959
Olfr1383	2.32784	0.033066		Hmgn3	1.70301	0.0334788		Hcar1	-4.91793	0.0156806
Itga9	2.32714	0.000925216		Lilra6	1.70252	0.028918		Alms1-ps1	-4.91828	0.00268446
Cacna1b	2.32612	0.0193483		Slc9a2	1.7003	0.0109386		Gm38000	-4.93181	0.00387319
Olfr532	2.32411	0.0293798		Abcc2	1.70028	0.0398413		Gabrq	-4.93191	0.00218198
Ebi3	2.32391	0.000735482		Cdkn3	1.6991	0.0250985		Dalir	-4.95274	0.00473027
4931408C20Rik	2.32193	0.00117223		Abcb9	1.69897	5.86041e-14		Rprml	-4.95356	0.0099032
Olfr372	2.32109	0.0219163		Ifi203-ps	1.69761	0.0424004		RP23-186O3.13	-4.95853	0.0255518
Gm9271	2.32092	0.000728862		Gas8	1.694	0.000985429		Gm15095	-4.95857	0.00377215
Gm44001	2.31949	0.011858		Hmmr	1.69337	2.79399e-05		Gm6717	-4.96192	0.00966394
Sdc3	2.31902	7.70419e-05		Klhdc7a	1.69222	0.0409137		Krt81	-4.97257	0.013867
Npy1r	2.31896	0.0492718		Ak4	1.68782	0.046565		Pzp	-4.97883	0.00173297
Bcar1	2.3189	0.00886313		H2-DMb1	1.68728	0.00129817		Gm7470	-4.98751	0.00467745
Gm14963	2.31804	0.0116784		Kif20a	1.68611	3.27584e-07		Ms4a2	-4.99337	0.000343839
Olfr1219	2.31793	0.0115388		Cyp4f18	1.68568	0.00178337		1700061I17Rik	-4.99798	0.0477093
Cebpe	2.31655	0.00162935		Lacc1	1.68327	0.000111147		Gm26710	-5.00014	4.83408e-05
Rab44	2.31599	0.00083977		Tspan31	1.68316	5.51297e-06		Nkx3-1	-5.00634	0.00150753
Unc5d	2.315	0.0111296		Lmo2	1.68257	0.0162		Gm12702	-5.01087	0.0333911
Ift81	2.31437	0.00177569		Hsh2d	1.68041	4.70715e-10		Eddm3b	-5.02633	0.00585336
Olfr655	2.31432	0.0265087		Gm12791	1.67581	0.0176193		RP23-63L7.3	-5.03004	0.00145465
Slc1a3	2.31324	0.00042876		6330403L08Rik	1.67336	0.000967906		Serpina3k	-5.03443	0.00240035
Tmem26	2.31226	0.000945621		Tlr3	1.67184	0.00896054		Crip3	-5.05969	0.0105602
Slc45a1	2.31176	0.0145346		Prelid2	1.66686	0.0290906		Clec4b1	-5.09027	0.00908411
B130024G19Rik	2.31102	0.0386288		BC051226	1.66669	0.0172834		Il1rapl2	-5.09388	0.00428375
Ttc25	2.3106	0.00547969		Cdca5	1.66589	0.00100352		Gm9236	-5.09778	0.00340974
Pou1f1	2.30927	0.000706946		Trim30d	1.66553	2.48717e-17		Nrsn2	-5.10429	0.0287105
Gm16222	2.30762	0.044528		Csf1	1.66517	0.000220818		A1bg	-5.11724	0.0120395
Anxa3	2.30718	0.000757748		Gm38099	1.66444	0.0316595		Gdpd2	-5.12103	0.00291475
Gfra2	2.30525	0.00568984		Gm5244	1.66162	0.0228553		Gm23370	-5.13095	0.0217341
Card9	2.30464	6.12978e-06		C130026I21Rik	1.66017	7.56383e-09		Diras1	-5.1421	0.000241115
Kcna2	2.30231	0.00054394		Birc5	1.65828	4.10812e-05		Ifna9	-5.14661	0.00951686
Syt1	2.3021	0.0353571		Blnk	1.65758	0.00947408		Gm37240	-5.15085	0.00249654
Thsd7a	2.29798	0.00110051		Cd93	1.65731	1.3401e-06		Ly6h	-5.15602	0.00365031
Bmp2	2.29708	0.00279435		Ckap2l	1.65673	1.28375e-05		E230015B07Rik	-5.18657	0.000759813
Rag1	2.29665	0.00170315		Fos	1.65613	0.0496084		Gm3321	-5.1907	0.00679902
Apold1	2.29354	0.00317294		Gm26637	1.65466	0.00010908		Gm6367	-5.19984	0.007945
Dmxl2	2.29339	1.49854e-06		Rpl19-ps4	1.65461	0.028242		Hpgd	-5.20748	2.64426e-07
Slc40a1	2.28896	0.000173185		Fam217b	1.65057	0.0049164		Vmn2r12	-5.21119	0.00285342
Dyrk3	2.28853	0.00133359		Igtp	1.65046	6.68471e-14		Klf15	-5.23209	0.000663314
Fabp4	2.28656	0.00127606		A930024N18Rik	1.64995	0.000924863		Glra1	-5.23802	0.00457729
A530064D06Rik	2.28649	0.0159418		Dusp4	1.64846	0.018669		Abca9	-5.35978	1.96303e-08
Ccl22	2.28493	0.015798		Spi1	1.64791	0.000451502		Gpc4	-5.37056	0.00104004
Gm13305	2.28452	0.0128987		Hist1h1d	1.64612	1.26685e-13		Spdef	-5.39714	0.00083436
Pcdha2	2.28435	0.00889691		Chchd10	1.64594	0.000306735		Tyrp1	-5.41486	6.64555e-05
Serpine1	2.28363	0.020686		Gm10988	1.64433	0.0381477		Prkag3	-5.4407	0.00199526
Rpl36-ps2	2.28356	0.0221658		Tmem74b	1.64387	0.00713411		Dlx3	-5.53557	0.00733765
Sox14	2.28155	0.0477017		Gm7785	1.64276	0.00417268		Gm14493	-5.54076	0.00167957
Epha4	2.28122	0.000380815		Dtx4	1.64235	0.00377734		Gm29542	-5.58044	0.00753021
Nefm	2.27849	0.00270359		Myh7b	1.64117	0.0342034		Tmem119	-5.60994	0.0102077
Slc45a3	2.27534	0.0140584		Ccnf	1.64107	2.16628e-06		G630016G05Rik	-5.61258	0.00114943
Fsbp	2.27459	0.0427477		Kcnk6	1.64037	0.00283		Apoa1	-5.62593	0.002154
Nr1i3	2.27402	0.0379395		Gm5049	1.63894	2.18276e-05		Marco	-5.64669	2.96278e-06
Lpar4	2.26609	0.0384786		Milr1	1.63843	0.000500344		Dgki	-5.65268	5.91383e-06
Nhlh2	2.26557	0.0226566		Lrrk2	1.63822	0.0117177		Gm26527	-5.79407	0.00417504
Rusc2	2.26528	0.000102928		1700017B05Rik	1.6382	5.28963e-13		Tmc3	-6.10048	4.05619e-05
Ccl28	2.26481	0.01621		Cenpf	1.6376	4.10168e-06		Lmo1	-6.34918	5.96646e-05
Gm29999	2.26471	0.0132526		Sspn	1.63682	0.0100294		Alb	-7.02241	0.000372114
Macc1	2.26299	0.0434405		Pcdhgc4	1.63645	0.0482167		Gm42417	-7.32179	5.67784e-05
Olfr933	2.26093	0.0440244		Nlrp1a	1.63625	0.0257598
Gabre	2.26084	0.00350249		Hspa12a	1.63583	0.0254609
Gbp11	2.25867	0.0122255		Lrp2bp	1.63492	3.85732e-05
C1qa	2.25858	0.00161317		Cebpe	1.63322	0.0387715
Vat1l	2.25737	0.0247019		Zbp1	1.63146	6.08278e-13
Aunip	2.25542	0.00108918		Gm42531	1.63051	0.000770045
Trpm1	2.25349	3.24928e-05		Dpp4	1.62905	2.52278e-05
RP24-115M13.2	2.25291	0.0334641		Cxcr5	1.62763	0.0143446
Kbtbd6	2.25252	0.000907733		Akap6	1.62675	0.0125885
Aoc3	2.25002	0.0428204		Tlr13	1.62664	0.00461026
Mgat3	2.24593	0.000249056		Gm44661	1.62483	0.000113461
C3	2.2447	2.39805e-05		Id3	1.62481	0.00410955
Vstm4	2.24449	0.0252624		Cttnbp2nl	1.62316	0.00803296
Gramd2	2.24444	0.0183489		Pif1	1.62068	0.0151392
Cyp2ab1	2.24333	0.000351474		Tlr1	1.61893	0.00307938
Gm43827	2.24273	0.0326661		Rgs1	1.61678	1.62792e-07
Zbtb7c	2.24239	0.00874809		Trpm1	1.61611	0.00558192
Gm38099	2.24221	0.00191743		Ctss	1.6159	1.75588e-06
Gm10735	2.23961	0.0114032		2610027K06Rik	1.61506	0.0151125
Scn2b	2.23932	0.0283568		Ccna2	1.61492	3.501e-05
Gm37307	2.23781	0.00528593		Thsd7b	1.61355	5.77009e-05
Hba-a1	2.23722	0.00604847		Acsbg1	1.61271	3.74102e-13
Adamts17	2.23494	0.000833115		Scn1b	1.61142	5.59236e-07
Olfr959	2.23307	0.0326061		Plk1	1.61098	6.34501e-05
Gm5086	2.23049	0.0441484		Hck	1.60896	0.00213448
Mefv	2.2299	0.000136942		Ldlr	1.60778	0.00023001
Clec1b	2.22849	0.00734535		Sirpb1c	1.60715	0.00592617
Gm36948	2.22788	0.00478988		Dusp9	1.60355	0.0172331
D030068K23Rik	2.22254	0.0262331		Gm45629	1.60308	0.0203082
Sirpa	2.22197	4.01993e-05		Fam160a1	1.59999	0.0273474
Tnxb	2.22141	0.015298		Cep55	1.59833	2.19311e-06
Igf1	2.21954	0.0040066		Epcam	1.59571	0.00782983
Mpeg1	2.2181	3.26239e-05		Parvb	1.5942	0.00942005
Alox5ap	2.21708	8.09812e-06		Snph	1.59204	0.0343232
Gm17081	2.2158	0.0346931		Adamts7	1.59188	2.84778e-07
Olfr681	2.21484	0.0257906		Lgmn	1.58992	0.0153923
Slc2a4	2.21051	0.0290657		2810417H13Rik	1.58738	2.32121e-07
Asns	2.20991	0.00702408		Eng	1.58625	0.00459446
Lrp1	2.20948	1.07884e-05		Mki67	1.58505	1.59172e-07
Ddx25	2.20929	0.00731918		Gm16464	1.58484	5.00941e-07
Sema5b	2.20907	0.0209095		Mocos	1.58428	4.2178e-08
Cd300a	2.20888	6.13379e-05		Lyz2	1.58324	0.00201329
Spire1	2.20859	3.32597e-05		Mxd3	1.58317	2.15298e-05
Tfec	2.20847	0.00177574		Cybb	1.58273	0.00149887
Dusp27	2.20798	0.000982559		Ctsh	1.57663	0.00254694
Olfr313	2.20714	0.000913699		E2f2	1.57595	1.22348e-17
Ska1	2.20675	0.000734654		Kmo	1.57238	0.0089334
Gm2895	2.20613	0.0129712		Nyap1	1.57185	0.00748094
Crnn	2.20596	0.041611		Gm42684	1.57138	2.34374e-05
Pirb	2.20452	1.99629e-06		Cd79a	1.5673	0.0302069
Pcdhb2	2.20382	0.0446989		Trim30b	1.56643	0.000780374
4921511H03Rik	2.20292	0.0489454		Kif4	1.56334	1.27652e-06
Usp17lc	2.20286	0.03691		Cenpm	1.56232	0.0256926
F830016B08Rik	2.20251	0.0199057		E2f7	1.56185	3.61079e-05
Ap3b2	2.20203	0.0189754		Gm43775	1.55843	0.00262209
Rgs7	2.20106	0.0474586		Mid2	1.55829	0.0469517
RP23-143D12.4	2.19731	0.0391312		Palld	1.55635	0.00914079
Dcbld1	2.19573	0.0376197		Ptger3	1.55522	0.0433828
Rbpms2	2.19546	0.0203043		Kdf1	1.55434	0.00916673
Gm6268	2.19527	0.044338		Ifi206	1.55407	1.5349e-22
Rtl1	2.19442	0.000424071		Klra5	1.55268	5.49181e-08
Olfr1278	2.19131	0.0162986		Pira2	1.55188	0.0210499
3830403N18Rik	2.19042	0.0334874		Palm	1.55072	3.43591e-08
Slc2a13	2.1876	0.0163631		Nuf2	1.5489	9.10962e-05
Gm26788	2.18656	0.011348		Fzd7	1.54884	0.00583168
Ackr2	2.18556	0.00645065		Zcchc3	1.5476	0.0025093
Csf2rb	2.18553	1.29187e-05		Slc43a3	1.54627	1.0634e-06
Cebpa	2.18426	0.00229206		Sult2b1	1.54617	1.21295e-06
Gm15238	2.18378	0.0317434		Gtf2ird1	1.54563	0.00209335
Ranbp17	2.17906	0.00051076		Ticrr	1.54522	2.9744e-05
Pcdhb12	2.17823	0.0364513		Fgfr3	1.5436	0.0173756
Mt1	2.17727	0.00315017		Cd68	1.53968	0.00305755
Tnr	2.17671	0.00517187		Gm5577	1.53942	0.031217
Sh3pxd2b	2.17481	4.51897e-05		Abcb1a	1.53637	1.88066e-26
Olfr1256	2.1736	0.0308177		Prkar2b	1.53568	7.05087e-05
Wnt5a	2.17343	0.0109859		Fcrl5	1.53458	0.0263154
Ptafr	2.1734	0.000747115		Gm9271	1.5342	0.0379518
Gm8618	2.17228	0.0353957		Trim30a	1.53406	8.3671e-21
1810011H11Rik	2.17033	0.00115364		Dbn1	1.53383	7.03872e-05
Gm26984	2.16988	0.0288096		Dnm3	1.53274	8.73083e-06
Bcat1	2.16968	0.000737454		Tenm1	1.53091	0.000660962
Snhg11	2.16728	0.00684022		Sgms2	1.52941	0.0374723
Olfr1348	2.16653	0.0321859		Hist1h2an	1.52886	6.21386e-06
Nid1	2.16494	0.0190876		Gm5106	1.52846	0.0339811
Gm42793	2.16419	0.0205177		Gm37163	1.52795	0.0223162
Sphkap	2.16255	0.0114892		Ptgfrn	1.52788	0.0156094
Abcc8	2.16251	0.0224414		Pard3b	1.52756	4.69457e-07
Tnfrsf19	2.1624	0.0135584		Cdkn1a	1.52628	3.96608e-05
Trim6	2.16234	0.0315232		Top2a	1.52585	5.11766e-07
Lrrc17	2.16181	0.0375319		Adam19	1.52303	0.00396413
Fam90a1b	2.1606	0.0384014		Ska3	1.52245	9.73493e-06
Gm20631	2.16005	0.0367916		Olfr313	1.5198	0.0343729
Eps8	2.1597	2.51381e-05		Muc4	1.51916	0.000204334
Mertk	2.1584	0.00719235		Gbp2	1.51792	1.00022e-09
Phf24	2.15645	0.0131468		Rnf19b	1.51754	2.21368e-07
Arsi	2.15637	0.00715031		Renbp	1.51698	0.00272323
Tbx5	2.1555	0.0196803		Sntb1	1.51689	1.55444e-09
Tspan33	2.15342	0.0116335		Gm7993	1.51553	0.0358706
Lingo3	2.15329	0.0472443		Tlcd2	1.51535	0.0189352
Gli3	2.15279	0.0269459		Irgm1	1.51441	2.85682e-18
Myof	2.15033	0.000274904		Alpk2	1.51404	0.000524463
Oxtr	2.14938	0.01858		Zfp365	1.50903	0.0310144
Slc15a3	2.14321	0.000258842		Cdc20	1.5089	1.60937e-05
Nupr1	2.14237	4.11116e-06		Fam83d	1.50886	0.0245663
Rad51b	2.14187	0.00152676		Kcnq2	1.50765	0.0161279
Murc	2.14098	0.0150617		Med12l	1.50629	5.68479e-14
A830036E02Rik	2.14025	0.00443241		Nrp1	1.50574	5.90255e-05
Gm7957	2.1386	0.0449092		Gm45621	1.50552	0.0204601
Gsg1l	2.13839	0.0160547		Grb10	1.50477	0.0437442
Pla2g7	2.13579	8.37219e-05		Tnfsf11	1.50363	0.00622105
BC021891	2.13478	0.00366315		Cdca3	1.50067	0.000393711
Mrpl23-ps1	2.13339	0.00969121		Hist2h3c2	1.49891	0.00792976
Phyhipl	2.13185	0.0120713		Dram1	1.49795	0.000503489
Gm2762	2.13013	0.0293043		Anxa4	1.49671	2.29094e-07
Arhgef38	2.12892	0.01892		Kif11	1.4965	5.0725e-05
Cftr	2.12697	0.0385287		Dpep2	1.49593	0.00360864
Gm12296	2.12555	0.0415262		Ifngr2	1.49581	0.00214637
Fut2	2.12056	0.00330858		Hif1a	1.4956	3.15942e-33
Ehf	2.11862	0.0145534		Cdca2	1.49417	5.55938e-07
Gm6818	2.11495	0.0198895		Parpbp	1.49412	0.00300844
Gm6605	2.11047	0.0013903		Lrrc75aos2	1.4919	0.0151951
Gm11716	2.11	0.0439744		Bub1	1.49126	0.00139866
Mras	2.10963	0.00530703		Naprt	1.49067	0.000478546
Sema3e	2.1079	0.0188194		Mcc	1.48928	4.52658e-06
Nes	2.10749	0.00139508		Bcl2a1b	1.48853	2.21608e-18
Fcgrt	2.10456	1.49246e-06		Gm37932	1.48743	0.0395341
Lhx9	2.10408	0.0111635		Gm15283	1.48603	0.027494
Asxl3	2.10143	0.00433999		Ahnak2	1.48384	0.038677
Shank2	2.10101	0.00294014		Rapgef5	1.48182	0.0385235
Olfr90	2.10053	0.000517969		Slc4a11	1.48016	0.0241863
Gm6377	2.10007	0.00157979		Rhbdf2	1.47819	1.11227e-06
Slpi	2.09965	0.00187185		Arhgef10l	1.47735	0.00302027
Olfr484	2.09928	0.00958897		Kremen2	1.47629	0.0343237
Ednra	2.09925	0.0453009		Ogfrl1	1.47593	9.02296e-08
Hmgcs2	2.09924	0.039974		Gm16025	1.47586	0.0252964
Cubn	2.09897	0.00376318		Slamf1	1.47543	0.0324055
Ephb2	2.09623	0.000343521		Gm10571	1.47502	0.000796659
Rin2	2.09604	0.000179193		Serpinb1a	1.47423	0.0157958
Slc11a1	2.09411	8.39342e-05		Hmcn1	1.47389	0.0455659
9430060I03Rik	2.09191	0.000243105		Plxnd1	1.47352	0.00147236
Diras2	2.08899	0.0327864		Fbxo41	1.47281	0.0108775
Gabra2	2.08779	0.0120031		Gm15549	1.47187	0.044714
Gm37012	2.08718	0.0122611		Pdgfa	1.46725	0.0245556
Epha10	2.08619	0.0217907		2900026A02Rik	1.46588	1.02805e-11
Mmp9	2.08465	0.000166004		Rrm2	1.46518	4.68736e-06
Tgfbi	2.08216	0.000276699		Lyl1	1.46286	0.00161744
Il1a	2.08093	0.0205493		Pml	1.46225	9.37957e-20
Tifab	2.07962	2.87927e-07		Gjb2	1.46223	0.000691531
Gda	2.07885	0.000152816		Cd3g	1.46173	2.08641e-07
Rian	2.07675	0.000891281		Pdcd1lg2	1.46149	5.58082e-07
Olfr1217	2.07621	0.00833588		Dscam	1.46133	3.02641e-11
Col4a2	2.07526	0.00842786		Hist1h2bk	1.46024	1.88047e-06
Nectin3	2.07342	0.000326934		Unc79	1.45698	0.0477644
C1rl	2.07254	0.0122003		Tgfb2	1.45652	0.0483899
Enam	2.07206	0.0245189		Nes	1.45456	0.0399374
Gm26670	2.0704	0.0109806		Hist1h2bj	1.45278	2.93101e-05
Rasgrp3	2.06923	0.0233721		Adgrg1	1.45275	0.046019
Gm37664	2.069	0.0338645		Frmd7	1.45273	0.0268674
Olfr769	2.06791	0.0327041		Grip2	1.45251	0.0438918
Apol10a	2.06708	0.0265837		Rmi2	1.45191	0.0017829
Trpm2	2.06617	4.56591e-06		Cdc6	1.45031	3.88916e-05
Olfr127	2.06614	0.02025		Nespas	1.44681	0.0110163
Kif7	2.06582	0.0352123		Penk	1.4436	0.0287305
Gm9530	2.06351	0.0490646		Tnf	1.4424	5.6136e-07
Mgll	2.06345	0.000378934		Zfp532	1.44127	0.0272005
Cspg4	2.06249	0.00249304		Mtus1	1.44111	0.00264674
Dab2	2.06114	0.0466609		Bend4	1.43973	0.000478639
Pabpc4l	2.05725	0.0139477		Serpina3f	1.43793	5.68101e-05
Egflam	2.05544	0.0261942		Tnnt3	1.43559	0.0177856
Gm28693	2.05486	0.0244552		Kcnb2	1.43359	0.0499163
P2ry6	2.05366	0.00605968		Hist1h4k	1.43249	1.28037e-05
4732465J04Rik	2.05359	0.015481		Stom	1.42952	4.92996e-05
Gpr158	2.05315	0.0128857		Odc1	1.42939	1.29476e-15
Clec4a1	2.05255	0.000360291		Serpinb9b	1.42343	1.7353e-13
Myzap	2.05112	0.00119858		Dhcr24	1.42262	0.000171428
Gzmc	2.05042	3.6235e-05		RP23-292G1.5	1.42157	4.05582e-05
Ffar2	2.0491	0.00859192		Kif14	1.42011	3.69644e-05
Rhd	2.04724	0.0400376		Nusap1	1.41634	3.92563e-06
Gad1	2.04648	0.0310053		Ppp1r15a	1.4163	0.00491514
Slco2b1	2.04178	0.00866571		Trim67	1.41492	0.0300596
Klf5	2.04103	0.0267763		Capn5	1.41467	1.34841e-10
RP23-212M11.2	2.0408	0.0487629		E2f8	1.41291	2.23374e-05
Cd276	2.03984	0.0445098		Pp2d1	1.41128	0.0295324
A230009B12Rik	2.03908	0.0486669		Iglc2	1.40741	0.0226722
Cd300c2	2.03798	0.000325223		Scamp1	1.40662	0.00362891
Olfr1253	2.03565	0.00682634		Prox1	1.40658	0.0416424
Gm19514	2.03428	0.011417		Spire1	1.40649	0.014363
Lrp4	2.03036	0.00407155		Lxn	1.40382	5.53565e-06
Ldha-ps2	2.02966	0.000775871		Plxna1	1.40227	0.0110627
Gm9484	2.02746	0.00705362		Herc6	1.40094	5.52139e-17
Dpep2	2.02587	2.40496e-05		Pilra	1.39585	0.00756096
St8sia3	2.02564	0.0379795		Gm28809	1.39479	0.0377323
Car12	2.02438	4.68567e-05		Gm26517	1.39421	8.00158e-05
Nxpe1-ps	2.01953	0.00192702		Cdca8	1.39326	1.47442e-05
Map3k19	2.0175	0.00873833		Gm7664	1.39293	0.022176
Slc17a7	2.01676	0.0337506		Ifng	1.39214	3.74835e-06
Pcdh9	2.01536	0.0380282		Cd69	1.3917	1.13181e-07
Pappa	2.0153	0.0389301		Ciita	1.38984	0.0294497
Olfr806	2.00873	0.0487672		Etv4	1.3894	0.0337851
Dchs2	2.00764	0.0121253		Hp	1.38905	0.00694437
Cngb1	2.00691	0.0241402		2018-03-01	1.38461	0.0214811
Gm13288	2.00653	0.0413685		Dctpp1	1.38437	2.76016e-05
Tnfrsf11a	2.00644	0.0122656		Gm28874	1.3841	0.0118094
Nfib	2.00612	0.00316931		Evi2a	1.38288	5.18318e-14
Arhgef10l	2.00494	1.72962e-05		Adrb1	1.38002	4.52151e-07
Snta1	2.00333	0.0163717		Plekhg1	1.37803	0.00490953
Acvrl1	2.00209	0.00172038		Pbk	1.37762	0.00472079
Clec12a	2.00137	8.98198e-05		Parp9	1.37675	1.02134e-15
Treml4	2.00129	9.41292e-05		Ms4a6b	1.37495	1.34461e-43
Nlrp3	2.00106	0.00116295		Cacna1e	1.37457	0.0227293
Svep1	1.99988	0.0202016		Ttn	1.37008	1.68879e-07
Gm15356	1.99973	0.00266374		5730508B09Rik	1.36643	0.0120354
Xylb	1.99959	0.00170705		Plxna4	1.36633	0.0321029
Gm42847	1.9992	0.0335274		Serpine2	1.36573	2.15725e-05
Olfr560	1.99738	0.0230614		Gm42566	1.36381	0.0188205
2010007H06Rik	1.99581	0.0203202		Siglec1	1.36284	0.0293203
Erc2	1.99386	0.0332983		Egr1	1.36283	1.68537e-07
Cdc42bpb	1.99379	1.58821e-07		Muc16	1.358	0.031646
Gm10722	1.99289	0.0009019		Btk	1.35772	0.00375452
Clec4a3	1.99087	0.000909308		Prc1	1.35548	1.46225e-08
Gm13219	1.98911	0.00455654		Nampt	1.35524	2.24911e-11
Actn2	1.98741	0.0251511		A530083I20Rik	1.35133	0.0229023
Pstpip2	1.98714	0.000912207		Olfr56	1.34692	0.000512641
Trank1	1.98653	0.000932646		Sik1	1.34547	4.4194e-08
Cd81	1.98619	0.000707575		Tnfaip3	1.34509	5.99301e-05
Hpgd	1.98433	0.0239753		Ccdc96	1.34483	0.0263473
Tlr13	1.98019	0.000235503		Ppp1r3b	1.34466	9.37258e-11
Marcks	1.97916	1.38778e-05		Fat4	1.34427	0.0401107
Kcnk6	1.97497	0.00012585		Irf5	1.34383	2.30617e-10
Gm14226	1.97429	0.0100398		Helz2	1.3427	7.43786e-12
Tmem44	1.97362	0.000374896		Gpr55	1.3422	0.000138838
Gm44317	1.97282	0.014462		Gm37357	1.34152	0.0158609
Cd300ld3	1.97212	0.0045504		Mlkl	1.34042	4.22839e-10
RP24-233B16.6	1.97181	0.015		Ctsz	1.33746	2.22755e-05
Gm28583	1.97132	0.0172523		Ugt1a1	1.33707	0.0148926
Gm28720	1.97092	0.0251462		Hist1h2bn	1.33666	5.88029e-08
Adamts9	1.96937	0.0109993		Iqgap3	1.3358	0.021862
Kank1	1.96935	0.0493283		Hist1h2bm	1.33559	0.00336689
Eif4ebp3	1.96858	0.0232027		Gadl1	1.33483	0.0267336
Grm6	1.96489	0.0493163		Thy1	1.33468	9.19378e-34
Olfr684	1.96414	0.0401131		Hist1h2bh	1.33391	6.38278e-06
Csf1r	1.96387	0.00020268		Cd180	1.33131	0.0200793
Rapgef5	1.9628	0.00339029		Gm6548	1.33107	6.45602e-10
Olfr178	1.96186	0.0400842		A930011G23Rik	1.32978	1.16353e-05
Grk3	1.96138	2.06608e-05		Hist1h2ak	1.32661	1.91665e-06
Avpi1	1.96049	0.0028802		Optn	1.3244	1.51607e-08
Dkk3	1.9602	0.00343072		Vps37b	1.32415	7.9909e-18
Gm43909	1.95992	9.48078e-05		A530032D15Rik	1.32165	0.000104541
Slc6a17	1.95917	0.0193094		Gm42595	1.31839	0.0171135
Rasd1	1.95899	0.00452679		Myo1b	1.31777	0.0253569
Rpl13-ps6	1.95887	0.0425763		Nim1k	1.31763	0.0153549
Gstt3	1.95457	0.0244037		Lrp8	1.31744	0.00269222
Skida1	1.95322	0.0194903		Ncapg	1.31679	7.95225e-06
Fblim1	1.95274	0.00965538		Insl6	1.31368	0.000162316
Elavl3	1.95262	0.0124261		Casp3	1.31146	2.22708e-22
Hp	1.95231	4.99402e-05		Cdk1	1.30977	0.000532409
Map9	1.95066	0.0347935		Sstr3	1.30898	0.0247482
Abcc3	1.94911	0.00356989		Pak1	1.3068	0.00459201
Olfr639	1.94886	0.00329025		Oip5	1.30494	0.00483876
Wipi1	1.94804	0.0183114		Depdc1a	1.30326	0.00969518
Nrg1	1.94322	0.0290271		Gm4895	1.30218	0.0244127
Sema3a	1.94196	0.021256		P2rx7	1.30176	0.0103078
Gm45621	1.94103	0.00139488		Trank1	1.29975	0.0438381
Gm26867	1.93853	0.047576		4632428C04Rik	1.29736	0.0406685
Bcar3	1.93839	0.0251478		Gm43852	1.29665	0.0485967
Sbk3	1.93762	0.0322306		Dclk2	1.29587	5.68405e-08
Gm10619	1.93684	0.013327		Slc24a3	1.29479	0.00872924
Tcf23	1.9359	0.0300563		Casp4	1.29328	1.37265e-13
Rab30	1.9352	0.0133795		Tmem231	1.29293	0.0381785
Rapgef3	1.93455	0.0365927		Uhrf1	1.28931	8.36219e-07
Shank3	1.93316	0.00826151		Diaph3	1.28808	5.58506e-10
Fam124a	1.9319	0.00831658		Ephb2	1.28762	0.0416444
4930432B10Rik	1.92956	0.00256971		Kif18b	1.28554	0.00132704
Mybpc3	1.92551	0.0217429		Crem	1.28389	7.98738e-08
Ifi205	1.92435	0.00712924		Gm28884	1.28385	0.00807396
Clec2g	1.91972	0.00496374		Gm42686	1.28158	1.72054e-05
Aldoc	1.91961	1.57223e-05		Fut4	1.28022	0.025627
Gm45540	1.91537	0.0135287		Clspn	1.2796	3.281e-06
Tlcd2	1.9141	0.00150957		Melk	1.27956	0.00281443
Astn1	1.91213	0.0317837		Csf3r	1.2791	0.0304677
Cfp	1.91085	0.000241853		Hk3	1.27842	1.21623e-05
Speg	1.90911	0.0245665		Gm11168	1.27811	0.0163821
Apba1	1.90803	0.000119052		Eva1b	1.27571	1.41393e-08
Slfn14	1.90711	0.011801		Dok3	1.27546	0.0199255
Fam160a1	1.90522	0.00506457		Myo5a	1.27397	6.44617e-05
Scn4b	1.9051	0.0246033		Tspan15	1.27372	0.027393
Abca13	1.90444	0.000227574		Plcd3	1.27312	0.015889
F630028O10Rik	1.90439	0.000264345		Large2	1.27264	0.0149571
Gm44672	1.90392	0.0154707		Cd300a	1.27214	0.030695
Sema6d	1.90356	5.02765e-08		Shcbp1	1.26876	0.00747834
Ifnlr1	1.9032	0.0237682		Tnfsf8	1.26627	3.5036e-07
Kctd14	1.90112	0.0308307		S100a6	1.26397	8.00776e-18
Parvb	1.89912	0.000967444		Pir	1.26232	0.0106556
Hepacam2	1.89481	0.0305926		Slc9a5	1.26225	0.0218483
Crip2	1.89149	0.00215546		Gas2l1	1.26123	0.00971879
Ptgfr	1.89061	0.0215675		Gm128	1.26083	0.00163391
Cacna1g	1.88953	0.0243769		Rnase6	1.25921	0.00259397
Gm42503	1.88922	0.0289645		Myo10	1.25622	0.00244057
Tbc1d9	1.88727	0.000550377		Gm21738	1.2557	0.00608545
Gm37042	1.88504	0.0278281		Tuft1	1.25358	0.0116077
Plpp3	1.88319	0.00157658		Frmd4a	1.25296	1.67774e-19
Penk	1.88313	0.0023172		Abcd2	1.25017	0.00731662
Gad1-ps	1.88039	0.0166601		Hist1h3c	1.24982	0.00127677
Olfr1257	1.88023	0.00562671		Tbc1d9	1.24945	0.0322621
Tbr1	1.88009	0.0250076		Ccl6	1.24633	0.0160883
Gm14569	1.87783	0.0112143		Dgat1	1.24456	1.78176e-08
Clec7a	1.87704	0.00479445		Fxyd4	1.23879	0.00700778
Cx3cl1	1.87582	0.0376301		Fanca	1.23845	4.34394e-05
Gm45637	1.87504	0.0449754		Lrp11	1.23761	0.0207351
Amer2	1.87397	0.0453552		Gbp9	1.23748	1.3175e-23
Scamp5	1.87364	0.0161218		Hist1h2br	1.23708	6.44699e-05
App	1.87342	6.67347e-05		Lta	1.23683	0.0442212
Xlr3a	1.87164	0.0221605		Hist1h2ag	1.23676	0.00227103
Pak6	1.86984	0.021847		Ifi208	1.23658	3.99436e-13
Ddo	1.86676	0.027291		Hist1h1e	1.23392	1.477e-10
Gm44005	1.86641	0.0244617		Arhgef10	1.23092	0.0256185
Zcchc5	1.86586	0.0415981		Cit	1.23077	8.6765e-06
Alox12	1.86341	0.0184441		Slco3a1	1.23007	9.04747e-08
Gm12735	1.863	0.00833149		Alpk1	1.22876	0.0444187
Il5ra	1.86091	0.0234072		Tex2	1.22739	2.3769e-14
M1ap	1.85974	0.00109594		Sgcb	1.22679	0.00052145
Dytn	1.85881	0.0206848		Slc7a7	1.22035	0.00671084
Thbd	1.85873	5.8907e-05		Gm10721	1.21961	0.0203962
Ahnak2	1.85813	0.0056568		Tmem184a	1.21925	0.0178629
Kcnb2	1.85756	0.00660406		Kif15	1.21872	0.00181202
6430548M08Rik	1.85744	3.5026e-08		Hist1h2bl	1.21831	0.000250364
Iglv3	1.85713	0.0473437		Gm10801	1.2183	0.00869736
Gm26573	1.85594	0.0175326		Atxn1	1.21767	8.09226e-25
Scn4a	1.85508	0.0079065		Bahcc1	1.21719	1.28398e-08
Lrrc75b	1.85306	0.0247914		Hist1h2ap	1.21677	0.000158115
Igfn1	1.85294	0.0287851		Gpr34	1.2161	0.000516621
Sall1	1.8517	0.0276134		9530077C05Rik	1.21444	0.00624572
Paqr9	1.85014	0.00415738		Slco5a1	1.21409	0.0242269
Pgbd5	1.8483	0.0359083		Ak5	1.21155	0.0432401
Thsd4	1.84647	0.0100664		Cenpk	1.2102	0.0105977
Olfr1173	1.84545	0.0454846		Mis18bp1	1.2095	4.20053e-05
Kcna7	1.84228	0.0398824		Ccl3	1.20912	6.65371e-05
Ifi27l2a	1.83821	0.00185443		Gm18301	1.20904	0.000169722
Smok4a	1.83662	0.0497242		Hist1h2af	1.20903	0.00140438
Gm11814	1.83656	0.0457183		Olfml3	1.2084	0.00206974
Lifr	1.83618	0.000469831		Cenpa	1.20714	5.45189e-10
Naaladl2	1.83529	0.0475429		Ryk	1.20674	0.021733
Mmp25	1.83458	0.0408589		Neb	1.20523	0.00765395
Gm14204	1.83386	0.0497359		Ndrg1	1.2026	1.33357e-06
Timd4	1.83251	0.0367276		Sync	1.2011	0.0136847
Meg3	1.8318	0.0141521		Ehd1	1.20079	1.02514e-10
Csmd2	1.83163	0.0178477		Chst2	1.20069	0.000284163
Gm8606	1.82958	0.0234781		Pla2g4a	1.20062	0.0415054
Sapcd2	1.82856	0.00533068		Bhlha15	1.2	0.000967878
Sgip1	1.82845	0.00687904		Anln	1.1966	8.92277e-05
Wipf3	1.82719	0.0161222		Smco4	1.19634	0.0234178
Mcemp1	1.82531	0.00734075		Vcpkmt	1.19553	5.40306e-08
Gm7993	1.82499	0.00693821		Ctnnbip1	1.19513	0.000845326
Ppnr	1.82155	0.00508778		Sult6b1	1.19457	0.00325729
Rpl19-ps4	1.82108	0.0102313		Hist1h3b	1.19442	0.000470973
Axl	1.82076	0.00162983		Pou2f2	1.19269	5.68347e-10
Plxna4	1.82049	0.00222395		Tmem184b	1.18756	4.34347e-15
RP23-284E19.10	1.81964	0.0401741		Sipa1l1	1.18693	4.43692e-32
RP23-366E1.3	1.81702	0.0381517		Clec12a	1.18509	0.0305573
Nptxr	1.81611	0.00255329		Foxm1	1.18449	1.14745e-05
Prdm16	1.81498	0.00471988		Bub1b	1.18383	1.69544e-05
F730016J06Rik	1.81451	0.0400646		Fam64a	1.18046	0.0342137
Gm44888	1.81206	0.0107079		Knl1	1.17943	9.08987e-05
RP24-87K15.4	1.81058	0.0287232		Ralgds	1.17891	6.36239e-07
Sash1	1.80978	0.00951277		Gbp3	1.17817	3.17833e-13
Scrn1	1.80965	0.0200273		Adam12	1.17805	0.0486523
Ccno	1.80897	0.00263845		Crb2	1.17735	0.0341749
Osmr	1.80766	0.0300895		Gm26870	1.17733	0.00230117
Gm26669	1.80705	6.03905e-05		Nphp4	1.17658	0.00441857
Pde6h	1.80374	0.0332373		9330159M07Rik	1.17288	0.0467256
Lgi1	1.80145	0.0145399		Ifi209	1.17198	1.58676e-15
Hmcn1	1.80132	0.00896212		BC147527	1.16935	0.000277186
Arhgap32	1.80106	0.00245828		Mapt	1.16841	0.0142687
Zfp92	1.80013	0.0275757		RP23-438P19.12	1.16555	0.0203342
Cplx2	1.79795	0.0154495		Whrn	1.16512	0.00732287
[truncated: 692 more rows]
